# Supplementary material for: Structural insights into the functional mechanism of the ubiquitin ligase E6AP
Source: Nat Commun. 2024 Apr 26;15:3531. doi: 10.1038/s41467-024-47586-w (PMC11053172; doi:10.1038/s41467-024-47586-w)
Supplement: Supplementary file 5 — Source Data [file 41467_2024_47586_MOESM5_ESM.xlsx]

## Sheet: Fig. 4b-d
E6AP-E6		E6AP R505P-E6
Radius (nm)	%Intensity	Radius (nm)	%Intensity
0.03354	0	0.03354	0
0.04254	0	0.04254	0
0.05394	0	0.05395	0
0.06841	0	0.06841	0
0.08676	0	0.08676	0
0.11002	0	0.11002	0
0.13952	0	0.13952	0
0.17694	0	0.17694	0
0.22438	0	0.22439	0
0.28456	0	0.28456	0
0.36086	0	0.36086	0
0.45763	0	0.45763	0
0.58035	0	0.58035	0												E6AP			E6AP R505P
0.73597	0	0.73598	0											Time	repeat1	repeat2	repeat3	repeat1	repeat2	repeat3
0.93333	0	0.93334	0											0min	1	1	1	1	1	1
1.18361	0	1.18362	0											1min	0.729701	0.756385	0.707756	0.909053	0.806326	0.866046
1.50101	0	1.50102	0											3min	0.526266	0.534391	0.547375	0.768882	0.682242	0.817261
1.90352	0	1.90353	0											5min	0.415223	0.493611	0.454611	0.601253	0.650756	0.662049
2.41396	0	2.41398	0											10min	0.382045	0.412159	0.425404	0.572161	0.552104	0.590017
3.06129	0	3.06131	0											30min	0.358826	0.323846	0.383975	0.458961	0.529968	0.506567
3.8822	0	3.88223	0
4.92325	0	4.92329	7.16961
6.24347	34.0467	6.24351	23.0512
7.91771	51.6962	7.91777	29.4055											Tukey's multiple comparisons test				P Value
10.0409	14.2572	10.041	23.8726
12.7335	0	12.7336	12.8726
16.1481	0	16.1482	3.62844											E6AP:1 min vs. E6AP R505P:1 min				0.0042
20.4783	0	20.4785	0											E6AP:3 min vs. E6AP R505P:3 min				<0.0001
25.9698	0	25.97	0											E6AP:5 min vs. E6AP R505P:5 min				<0.0001
32.9338	0	32.9341	0											E6AP:10 min vs. E6AP R505P:10 min				0.0002
41.7654	0	41.7657	0											E6AP:30 min vs. E6AP R505P:30 min				0.0013
52.9651	0	52.9655	0
67.1682	0	67.1687	0
85.18	0	85.1806	0
108.022	0	108.023	0
136.989	0	136.99	0
173.724	0	173.725	0
220.309	0	220.311	0
279.387	0	279.389	0
354.307	0	354.31	0
449.318	0	449.322	0
569.807	0	569.811	0
722.606	0	722.612	0
916.38	0	916.387	0
1162.12	0	1162.12	0
1473.75	0	1473.76	0
1868.95	0	1868.96	0
2370.12	0	2370.14	0
3005.69	0	3005.71	0
3811.7	0	3811.72	0
4833.84	0	4833.87	0
6130.07	0	6130.12	0
7773.91	0	7773.97	0
9858.56	0	9858.63	0
12502.2	0	12502.3	0
15854.8	0	15854.9	0
20106.4	0	20106.6	0
25498.1	0	25498.3	0
32335.7	0	32335.9	0
41006.8	0	41007.1	0

## Sheet: Fig. 5f-g
											E6			E6 F76A/I80A/Y83A			E6 Y88A/Y91A
										Time	Repeat1	Repeat2	Repeat3	Repeat1	Repeat2	Repeat3	Repeat1	Repeat2	Repeat3
										0min	1	1	1	1	1	1	1	1	1
										5min	0.216408	0.217855	0.209075	0.79044	0.841091	0.792548	0.586571	0.622227	0.613811
										10min	0.141347	0.134875	0.129393	0.608369	0.59773	0.602276	0.494711	0.502796	0.513239
										Tukey's multiple comparisons test				P Value
			IB:Flag							E6:5min vs. E6 F76/I80/Y83A:5min				<0.0001
										E6:5min vs. E6 Y88/Y91A:5min				<0.0001
										E6:10min vs. E6 F76/I80/Y83A:10min				<0.0001
										E6:10min vs. E6 Y88/Y91A:10min				<0.0001

## Sheet: Fig. 6c
Residue Number of E6AP	Isolated E6AP	E6AP/E6 protomer	The dimer of E6AP/E6 protomer
231	2.241	2.289	2.059
232	1.757	1.82	1.423
233	1.691	1.721	1.262
234	1.481	1.601	1.219
235	1.584	1.775	1.318
236	1.441	1.629	1.274
237	1.637	1.925	1.409
238	1.59	1.879	1.344
239	1.357	1.627	1.146
240	1.517	1.783	1.342
241	1.707	2.063	1.524
242	1.553	1.901	1.428
243	1.564	1.792	1.299
244	1.799	2.049	1.522
245	1.631	2.166	1.712
246	1.593	2.231	1.638
247	1.566	2.181	1.83
248	1.973	2.529	2.168
249	1.893	2.332	1.951
250	1.821	2.294	1.943
251	1.714	2.184	1.796
252	1.329	1.919	1.449
253	1.357	1.83	1.479
254	1.323	1.807	1.354
255	1.205	1.696	1.255
256	1.045	1.478	1.035
257	1.001	1.447	1.014
258	1.128	1.572	1.124
259	1.06	1.404	0.991
260	0.889	1.236	0.819
261	1.051	1.419	0.957
262	1.244	1.491	1.062
263	1.15	1.3	0.96
264	1.104	1.4	0.853
265	1.406	1.571	1.123
266	1.545	1.522	1.292
267	1.372	1.465	1.056
268	1.391	1.536	1.067
269	1.728	1.888	1.33
270	1.734	1.795	1.292
271	1.554	1.628	1.15
272	1.792	2.022	1.387
273	2.037	2.246	1.645
274	2.02	2.159	1.575
275	1.875	2.035	1.503
276	1.686	1.774	1.307
277	1.594	1.619	1.216
278	1.932	1.973	1.493
279	2.083	2.077	1.55
280	1.861	1.831	1.348
281	1.715	1.635	1.346
282	1.579	1.514	1.123
283	1.446	1.382	1.013
284	1.221	1.193	0.897
285	1.215	1.201	0.911
286	1.149	1.154	0.817
287	1.015	1.019	0.736
288	1.072	1.092	0.785
289	1.019	1.15	0.759
290	0.903	1.07	0.718
291	1.001	1.066	0.787
292	1.311	1.308	0.886
293	1.219	1.391	0.91
294	1.847	1.741	1.231
295	1.701	1.736	1.201
296	1.166	1.439	0.92
297	1.696	1.583	1.073
298	1.524	1.762	1.086
299	1.606	1.826	1.117
300	1.476	1.81	1.112
301	1.139	1.448	0.879
302	1.203	1.453	0.913
303	1.414	1.712	1.097
304	1.224	1.535	0.978
305	0.966	1.273	0.8
306	0.888	1.098	0.695
307	1.079	1.188	0.792
308	1.054	1.199	0.771
309	0.838	0.973	0.641
310	0.868	0.914	0.656
311	1.102	1.086	0.767
312	1.056	1.062	0.735
313	0.904	0.902	0.678
314	1.051	0.997	0.793
315	1.222	1.143	0.865
316	1.157	1.079	0.848
317	1.326	1.246	0.987
318	1.285	1.23	1.054
319	1.365	1.396	1.139
320	1.159	1.161	0.929
321	0.972	0.984	0.848
322	1.082	1.158	0.999
323	1.141	1.237	1.02
324	0.933	1.06	0.876
325	0.861	1.028	0.852
326	1.074	1.267	1.009
327	1.038	1.241	0.958
328	0.906	1.154	0.895
329	1.057	1.276	0.997
330	1.163	1.479	1.08
331	1.11	1.452	1.071
332	1.244	1.66	1.213
333	1.173	1.617	1.119
334	1.209	1.633	1.118
335	1.033	1.465	1.015
336	0.899	1.308	0.877
337	0.988	1.415	0.892
338	0.962	1.363	0.881
339	0.797	1.171	0.759
340	0.836	1.152	0.782
341	1.012	1.325	0.891
342	0.951	1.222	0.821
343	0.911	1.073	0.748
344	1.019	1.242	0.832
345	1.1	1.387	0.888
346	1.077	1.27	0.86
347	1.131	1.27	0.849
348	1.275	1.498	0.935
349	1.315	1.597	1.058
350	1.371	1.567	1.146
351	1.537	1.754	1.119
352	1.802	2.183	1.538
353	2.466	3.189	2.261
354	2.797	3.439	2.446
355	3.261	3.759	3.001
356	3.39	4.232	2.602
357	4.167	4.206	2.567
358	4.002	4.142	2.925
359	2.908	3.768	3.387
360	2.244	2.76	2.577
361	1.937	1.779	1.975
362	1.585	1.398	1.051
363	1.533	1.3	1.1
364	1.769	1.553	1.36
365	1.519	1.388	1.104
366	1.654	1.7	1.635
367	1.187	1.277	1.139
368	1.116	1.146	0.883
369	1.11	1.043	0.835
370	1.005	0.967	0.737
371	0.896	0.934	0.672
372	0.908	0.858	0.674
373	0.878	0.793	0.657
374	0.761	0.773	0.599
375	0.758	0.808	0.613
376	0.764	0.736	0.633
377	0.731	0.781	0.664
378	0.698	0.902	0.679
379	0.742	0.901	0.726
380	0.768	0.937	0.768
381	0.793	1.077	0.8
382	0.847	1.216	0.826
383	0.916	1.235	0.901
384	1.088	1.323	1.01
385	1.144	1.423	1.06
386	1.152	1.533	1.078
387	1.197	1.666	1.094
388	1.128	1.6	1.172
389	1.342	1.773	1.132
390	1.512	1.719	1.754
391	1.545	2.001	1.679
392	1.368	1.68	1.546
393	1.153	1.323	0.875
394	1.103	1.54	0.818
395	1.82	2.299	1.145
396	3.174	1.406	1.309
397	2.314	3.024	1.604
398	2.326	2.062	1.729
399	2.543	1.263	1.529
400	2.425	1.3	1.534
401	2.629	1.359	1.585
402	3.467	1.432	1.412
403	4.399	1.513	1.233
404	5.764	1.627	1.397
405	6.329	1.657	1.353
406	5.978	1.424	1.325
407	6.216	1.431	1.476
408	7.794	1.537	1.482
409	8.256	1.487	1.443
410	8.205	1.461	1.643
411	10.155	1.584	1.706
412	10.938	1.642	1.608
413	10.866	1.654	1.71
414	10.907	1.783	1.966
415	9.31	1.696	1.997
416	7.42	1.878	2.382
417	5.809	2.139	2.471
418	3.536	2.72	2.687
419	3.293	2.356	2.896
420	3.821	1.914	2.22
421	3.093	2.075	1.954
422	2.959	3.162	1.998
423	1.657	2.881	1.778
424	1.301	2.118	1.405
425	1.338	1.794	1.143
426	1.252	1.457	1.019
427	1.325	1.441	1.147
428	1.145	1.312	1.062
429	1.093	1.285	1.271
430	1.216	1.432	1.422
431	1.156	1.342	1.255
432	1.046	1.23	1.16
433	1.164	1.405	1.385
434	1.016	1.333	1.322
435	0.985	1.309	1.235
436	0.881	1.208	1.122
437	0.873	1.083	0.968
438	0.944	1.284	1.099
439	0.966	1.387	1.138
440	1.081	1.614	1.072
441	1.181	1.689	1.151
442	1.021	1.466	1.023
443	1.112	1.482	1.027
444	1.111	1.465	0.931
445	1.137	1.496	1.002
446	1.063	1.271	1.064
447	1.226	1.389	1.16
448	1.139	1.381	0.95
449	0.937	1.105	0.757
450	1.114	1.164	0.806
451	1.228	1.256	0.845
452	1.467	1.509	1.017
453	1.541	1.544	1.028
454	1.409	1.327	0.887
455	1.476	1.361	0.932
456	1.767	1.612	1.147
457	1.778	1.584	1.137
458	1.64	1.376	1.021
459	1.76	1.456	1.105
460	1.587	1.269	1.107
461	1.825	1.509	1.383
462	1.818	1.503	1.267
463	1.544	1.199	1.027
464	1.574	1.221	1.002
465	1.745	1.479	1.175
466	1.575	1.287	0.974
467	1.433	1.165	0.934
468	1.591	1.358	1.279
469	1.868	1.591	1.244
470	2.304	1.615	1.395
471	2.113	1.801	1.44
472	2.078	2.081	1.923
473	1.982	1.99	1.756
474	1.702	1.499	1.299
475	1.371	1.228	1.03
476	1.308	1.052	0.902
477	1.225	0.985	0.8
478	1.233	1.015	0.901
479	1.16	1.039	0.931
480	1.062	0.977	0.851
481	1.061	0.901	0.844
482	0.981	0.971	0.809
483	1.039	0.987	0.747
484	1.166	1.036	0.785
485	1.365	1.219	0.944
486	1.488	1.224	1.014
487	1.565	1.269	0.886
488	1.428	1.142	0.802
489	1.286	0.942	0.801
490	1.393	0.986	0.795
491	1.535	1.099	0.811
492	1.423	1.033	0.836
493	1.444	0.914	0.741
494	1.618	1.035	0.76
495	1.579	1.12	0.79
496	1.577	1.015	0.82
497	1.815	0.96	0.753
498	1.813	1.101	0.776
499	1.847	1.137	0.868
500	1.811	1.032	0.869
501	2.032	1.047	0.803
502	2.229	1.245	0.94
503	2.808	1.21	1.007
504	3.346	1.159	0.958
505	3.771	1.391	1.042
506	4.937	1.426	1.139
507	4.3	1.313	1.054
508	3.709	1.5	1.108
509	4.853	1.7	1.277
510	5.031	1.654	1.273
511	4.837	1.681	1.299
512	4.654	2.381	1.459
513	5.698	2.87	1.574
514	6.236	2.942	1.588
515	5.793	3.034	1.67
516	5.965	3.712	1.801
517	4.722	3.358	1.625
518	4.315	2.692	2.339
519	4.153	2.477	1.313
520	3.571	1.935	1.312
521	2.89	1.488	1.08
522	2.406	1.225	0.894
523	1.917	1.116	0.858
524	1.952	1.241	0.927
525	1.848	1.215	1.027
526	2.022	1.411	1.238
527	1.95	1.441	1.337
528	1.987	1.529	1.638
529	2.009	1.824	1.59
530	2.094	1.976	1.901
531	1.995	1.735	1.733
532	1.809	2	1.408
533	1.886	2.102	1.823
534	2.058	2.022	1.763
535	2.159	1.72	1.592
536	2.172	1.647	2.639
537	1.704	1.478	1.643
538	1.828	1.498	1.818
539	2.169	1.502	2.153
540	1.886	1.285	1.429
541	1.819	1.25	1.91
542	1.937	1.472	1.952
543	2.111	1.331	1.352
544	2.118	1.4	1.826
545	2.217	1.557	2.112
546	2.523	1.807	1.992
547	2.314	1.793	1.712
548	2.175	1.354	1.55
549	1.988	1.3	1.369
550	2.103	1.105	1.027
551	1.673	0.917	0.867
552	1.73	0.95	0.802
553	1.972	1.013	0.814
554	2.271	1.063	0.771
555	2.011	1.036	0.757
556	2.028	1.197	0.807
557	1.99	1.237	0.864
558	2.254	1.514	1.106
559	2.144	1.528	1.342
560	2.061	1.65	1.833
561	2.405	2.222	2.431
562	2.992	2.245	2.198
563	3.367	2.901	2.982
564	4.113	3.204	2.425
565	4.109	3.005	2.111
566	3.938	2.705	1.689
567	3.639	2.285	1.232
568	3.495	1.954	1.088
569	2.607	1.638	1.071
570	2.037	1.51	1.065
571	1.701	1.252	0.917
572	1.517	1.337	0.93
573	1.869	1.558	1.001
574	1.665	1.347	0.877
575	1.596	1.318	0.795
576	1.785	1.595	0.959
577	1.56	1.538	0.975
578	1.561	1.614	0.983
579	1.596	1.876	1.139
580	1.772	1.749	1.162
581	2.132	1.393	1.339
582	1.687	1.545	1.069
583	1.613	1.433	1.069
584	2.037	1.684	1.427
585	1.997	1.813	1.517
586	2.096	1.891	1.646
587	1.734	1.45	1.267
588	1.551	1.368	1.165
589	1.248	1.082	0.898
590	1.271	1.039	0.833
591	1.468	1.139	0.924
592	1.665	1.27	1.009
593	1.922	1.55	1.257
594	2.289	1.86	1.468
595	2.4	2.035	1.602
596	2.095	1.77	1.337
597	1.915	1.479	1.134
598	1.506	1.172	0.884
599	1.347	1.02	0.809
600	1.2	0.95	0.78
601	1.046	0.937	0.758
602	1.123	1.047	0.848
603	1.172	1.106	1.014
604	1.266	1.234	1.547
605	1.233	1.156	1.987
606	1.294	1.255	1.454
607	1.465	1.321	1.487
608	1.275	1.032	1.025
609	1.165	0.876	0.888
610	1.325	0.895	0.894
611	1.291	0.906	0.839
612	1.085	0.78	0.713
613	1.13	0.709	0.686
614	1.329	0.806	0.749
615	1.285	0.876	0.762
616	1.089	0.778	0.671
617	1.266	0.776	0.644
618	1.439	0.882	0.715
619	1.311	0.907	0.69
620	1.285	0.91	0.648
621	1.583	0.879	0.633
622	1.664	0.911	0.664
623	1.526	0.909	0.693
624	1.601	0.883	0.639
625	1.786	0.959	0.653
626	1.73	1.067	0.785
627	1.82	1.053	0.672
628	1.84	1.107	0.688
629	1.414	1.147	0.717
630	1.547	1.268	0.76
631	1.37	1.069	0.769
632	1.364	1.015	0.804
633	1.212	0.903	0.768
634	1.18	0.897	0.774
635	1.054	0.836	0.747
636	0.954	0.769	0.723
637	0.862	0.715	0.653
638	0.805	0.743	0.669
639	0.774	0.713	0.672
640	0.746	0.679	0.649
641	0.763	0.709	0.699
642	0.807	0.784	0.735
643	0.963	0.852	0.773
644	0.912	0.753	0.742
645	1.001	0.794	0.769
646	1.091	0.798	0.769
647	1.367	0.91	0.843
648	1.612	1.042	0.897
649	1.645	1.116	0.947
650	1.403	0.98	0.859
651	1.47	1.017	0.868
652	1.816	1.329	1.185
653	1.723	1.432	1.251
654	1.475	1.315	1.06
655	1.689	1.303	1.1
656	1.999	1.44	1.267
657	2.149	1.626	1.395
658	1.899	1.445	1.204
659	1.916	1.304	1.103
660	2.267	1.561	1.329
661	2.276	1.658	1.384
662	2.098	1.492	1.208
663	2.335	1.594	1.334
664	2.585	1.858	1.598
665	2.475	1.98	1.53
666	2.616	2.049	1.618
667	3.007	2.273	1.976
668	3.103	2.45	2.034
669	3.459	3.015	2.544
670	3.514	3.252	2.537
671	3.397	3.377	2.555
672	3.069	3.106	2.471
673	3.198	3.335	2.787
674	3.523	3.819	3.251
675	3.443	3.7	3.185
676	3.127	3.268	2.641
677	3.085	3.185	2.525
678	2.723	2.565	1.957
679	2.461	2.457	1.804
680	2.117	2.165	1.599
681	2.035	2.283	1.815
682	1.958	2.209	1.797
683	2.204	2.721	2.294
684	2.382	2.993	2.7
685	2.925	3.933	3.642
686	3.05	4.562	4.861
687	3.731	5.618	5.426
688	4.039	5.572	5.445
689	4.295	4.913	5.032
690	3.58	4.62	4.608
691	2.83	4.1	3.84
692	2.627	3.491	3.321
693	2.247	2.854	2.608
694	1.858	2.184	1.932
695	1.897	2.093	1.757
696	1.784	1.792	1.566
697	2.298	2.355	1.968
698	2.842	2.96	2.5
699	3.317	3.585	2.897
700	3.327	3.715	2.888
701	2.953	3.307	2.629
702	3.092	3.349	2.53
703	3.167	3.269	2.296
704	2.98	2.932	2.078
705	2.511	2.627	1.86
706	2.875	2.947	2.08
707	2.934	2.76	2.142
708	2.939	2.874	2.19
709	2.577	2.586	1.809
710	2.349	2.116	1.515
711	2.327	2.026	1.464
712	2.096	1.995	1.404
713	1.897	1.769	1.208
714	1.756	1.419	1.076
715	1.639	1.373	1.096
716	1.535	1.327	1.034
717	1.458	1.205	0.908
718	1.346	1.002	0.842
719	1.239	0.941	0.83
720	1.179	0.966	0.781
721	1.143	0.931	0.738
722	1.006	0.778	0.669
723	0.926	0.728	0.673
724	0.987	0.816	0.734
725	0.978	0.908	0.744
726	0.856	0.843	0.753
727	0.921	0.818	0.773
728	0.975	1.156	0.835
729	0.896	0.916	0.785
730	0.843	0.813	0.732
731	0.925	0.765	0.708
732	0.962	0.702	0.697
733	0.895	0.723	0.689
734	0.882	0.751	0.684
735	1.062	0.718	0.678
736	1.108	0.715	0.647
737	0.982	0.749	0.633
738	1.032	0.817	0.705
739	1.256	0.85	0.736
740	1.296	0.875	0.696
741	1.143	0.887	0.677
742	1.176	0.972	0.794
743	1.331	0.924	0.825
744	1.285	0.962	0.731
745	1.211	0.987	0.783
746	1.06	1.056	0.691
747	0.94	1.116	0.757
748	0.999	1.084	0.761
749	0.998	0.836	0.708
750	0.925	0.85	0.689
751	0.874	0.858	0.781
752	0.857	0.87	0.839
753	1.017	1.009	0.9
754	1.034	0.94	0.776
755	1.041	1.008	0.711
756	1.242	1.137	0.718
757	1.475	1.131	0.756
758	1.487	1.093	0.722
759	1.655	1.14	0.693
760	1.938	1.299	0.765
761	2.207	1.992	1.011
762	2.578	2.999	1.341
763	2.891	3.386	1.438
764	2.724	3.203	1.501
765	2.465	2.901	1.339
766	2.541	2.812	1.329
767	2.575	2.367	1.225
768	2.954	2.641	1.468
769	2.666	2.694	1.46
770	2.43	2.172	1.223
771	3.024	2.391	1.495
772	3.276	2.86	1.771
773	2.937	2.663	1.578
774	2.971	2.328	1.423
775	3.656	2.767	1.591
776	4.075	2.994	1.667
777	4.548	3.428	1.901
778	5.146	3.95	2.111
779	5.571	4.182	2.225
780	4.927	3.516	1.823
781	4.876	3.484	1.853
782	4.455	3.149	1.804
783	5.209	3.56	1.983
784	5.35	3.603	1.889
785	5.642	3.674	1.936
786	5.025	3.293	1.686
787	4.346	2.829	1.518
788	4.703	3.035	1.658
789	4.672	3.059	1.599
790	3.896	2.634	1.397
791	3.661	2.501	1.377
792	4.202	2.862	1.539
793	3.943	2.883	1.473
794	3.161	2.509	1.301
795	3.471	2.787	1.478
796	4.099	3.255	1.676
797	3.635	3.201	1.588
798	3.832	3.632	1.761
799	3.371	3.501	1.655
800	3.295	3.542	1.69
801	2.994	3.137	1.528
802	2.379	2.646	1.277
803	2.133	2.674	1.292
804	2.128	2.647	1.382
805	1.795	2.18	1.178
806	1.238	1.877	1.052
807	1.325	1.999	1.226
808	1.473	2.013	1.293
809	1.481	1.717	1.156
810	1.378	1.547	1.126
811	1.42	1.643	1.323
812	1.616	1.853	1.223
813	1.704	2.021	1.12
814	1.788	2.158	0.933
815	1.725	2.062	0.886
816	2.168	2.305	0.974
817	2.745	3.276	0.969
818	2.759	3.256	1.204
819	2.101	2.785	1.104
820	1.791	2.37	1.05
821	2.227	2.745	1.386
822	2.365	2.751	1.373
823	2.029	2.162	1.236
824	2.398	2.234	1.414
825	2.356	1.874	1.241
826	2.993	2.2	1.404
827	3.279	2.328	1.415
828	3.887	2.895	1.69
829	4.485	3.395	1.852
830	4.482	3.627	2.016
831	5.289	4.266	2.271
832	5.723	4.515	2.313
833	5.614	4.482	2.283
834	5.324	4.592	2.395
835	5.136	4.7	2.494
836	4.434	4.245	2.388
837	3.718	3.614	2.079
838	3.277	3.007	1.665
839	2.778	2.731	1.687
840	2.308	2.188	1.506
841	2.411	2.033	1.713
842	1.892	1.623	1.58
843	2.515	1.865	1.763
844	2.762	1.921	1.742
845	2.073	1.629	1.253
846	2.573	1.965	1.423
847	2.616	2.058	1.398
848	3.293	2.668	1.629
849	3.686	2.862	1.641
850	4.451	3.521	1.893
851	5.08	3.774	1.983
852	5.186	3.916	2.043
853	6.007	4.406	2.279
854	5.827	4.176	2.153
855	5.288	3.739	1.978
856	5.445	4.103	2.14
857	5.171	4.086	2.104
858	4.474	3.443	1.8
859	4.31	3.435	1.784
860	4.52	3.935	2.019
861	4.06	3.658	1.912
862	3.395	3.025	1.624
863	3.565	3.403	1.773
864	3.665	3.781	2.023
865	2.946	3.168	1.746
866	2.607	2.92	1.58
867	3.344	3.71	2.396
868	4.169	4.468	3.925
869	5.843	6.235	5.714

## Sheet: Supplementary Fig.1a
strep-E6AP-E6 SEC data
	UV 1_280
ml	mAU
0.001	0.0010483
0.002	0.00140793
0.002	0.0018761
0.003	0.00190609
0.004	0.00188108
0.005	0.00185601
0.006	0.00115104
0.007	0.000485725
0.007	0.000101775
0.008	-0.000250328
0.009	-0.000483024								Supplementary Fig. 1a
0.01	-0.000520959
0.011	-0.00066551
0.012	-0.000907984
0.012	-0.00116008
0.013	-0.00121912
0.014	-0.00112815
0.015	-0.000619909
0.016	-2.54621e-05
0.017	0.000575901
0.017	0.000884347
0.018	0.00104466
0.019	0.000703859
0.02	0.000321373
0.021	-1.78894e-05
0.022	6.98953e-05
0.022	0.000151346
0.023	6.80591e-05
0.024	-2.77311e-05
0.025	-0.000417354
0.026	-0.00151025
0.027	-0.00249351
0.027	-0.00329125
0.028	-0.0040746
0.029	-0.0044069
0.03	-0.00451476
0.031	-0.00435976
0.031	-0.00402246
0.032	-0.00367479
0.033	-0.00365367
0.034	-0.00368709
0.035	-0.00398962
0.036	-0.00448325
0.036	-0.00498634
0.037	-0.00478169
0.038	-0.00454436
0.039	-0.00412994
0.04	-0.00362997
0.041	-0.00330471
0.041	-0.00368704
0.042	-0.00409007
0.043	-0.00479637
0.044	-0.00571331
0.045	-0.00644369
0.046	-0.00697252
0.046	-0.00749632
0.047	-0.00728831
0.048	-0.00708155
0.049	-0.00702199
0.05	-0.00703919
0.051	-0.00716653
0.051	-0.00747578
0.052	-0.00786024
0.053	-0.00832773
0.054	-0.00882584
0.055	-0.00947682
0.056	-0.0102911
0.056	-0.0110873
0.057	-0.0117296
0.058	-0.0123201
0.059	-0.0126819
0.06	-0.0128599
0.061	-0.0129572
0.061	-0.0129954
0.062	-0.0130548
0.063	-0.0134615
0.064	-0.0139902
0.065	-0.0145257
0.066	-0.0150659
0.066	-0.0153754
0.067	-0.0150569
0.068	-0.0145271
0.069	-0.0137653
0.07	-0.0129273
0.071	-0.012452
0.071	-0.012252
0.072	-0.0121429
0.073	-0.0123917
0.074	-0.0127525
0.075	-0.0128498
0.076	-0.012836
0.076	-0.0128059
0.077	-0.0127656
0.078	-0.0127233
0.079	-0.0132458
0.08	-0.013945
0.081	-0.0147729
0.081	-0.0157028
0.082	-0.0165044
0.083	-0.0167071
0.084	-0.0167459
0.085	-0.0162897
0.086	-0.0156421
0.086	-0.0151318
0.087	-0.0148218
0.088	-0.0145408
0.089	-0.014199
0.09	-0.0138392
0.091	-0.0133148
0.091	-0.0127008
0.092	-0.0123605
0.093	-0.0125208
0.094	-0.0127682
0.095	-0.0129262
0.095	-0.0130625
0.096	-0.0126897
0.097	-0.0119765
0.098	-0.0112725
0.099	-0.0107365
0.1	-0.0102362
0.1	-0.00994506
0.101	-0.00971709
0.102	-0.00952082
0.103	-0.00936525
0.104	-0.00933329
0.105	-0.00954172
0.105	-0.00987737
0.106	-0.0102065
0.107	-0.0105288
0.108	-0.0106957
0.109	-0.0106361
0.11	-0.0105139
0.11	-0.0105727
0.111	-0.0107617
0.112	-0.0111308
0.113	-0.0116826
0.114	-0.0122401
0.115	-0.0125161
0.115	-0.0125955
0.116	-0.0127483
0.117	-0.0129744
0.118	-0.0132192
0.119	-0.013474
0.12	-0.0137336
0.12	-0.013739
0.121	-0.0134535
0.122	-0.0129889
0.123	-0.012409
0.124	-0.0117982
0.125	-0.0113012
0.125	-0.0109098
0.126	-0.0109151
0.127	-0.01122
0.128	-0.0115662
0.129	-0.0120418
0.13	-0.0126089
0.13	-0.0132259
0.131	-0.0138651
0.132	-0.0144993
0.133	-0.0151226
0.134	-0.0155289
0.135	-0.0154705
0.135	-0.0151931
0.136	-0.0148642
0.137	-0.0144668
0.138	-0.0144263
0.139	-0.0148011
0.14	-0.0152822
0.14	-0.0158756
0.141	-0.016558
0.142	-0.0170946
0.143	-0.0175339
0.144	-0.0179728
0.145	-0.0183093
0.145	-0.0184533
0.146	-0.0183426
0.147	-0.0181253
0.148	-0.0179157
0.149	-0.0177386
0.15	-0.0177527
0.15	-0.0179865
0.151	-0.0182891
0.152	-0.0186359
0.153	-0.0190364
0.154	-0.0192466
0.155	-0.0192949
0.155	-0.019312
0.156	-0.0193539
0.157	-0.0194468
0.158	-0.0195098
0.159	-0.0194804
0.159	-0.0194309
0.16	-0.0194953
0.161	-0.0197515
0.162	-0.0201727
0.163	-0.0209376
0.164	-0.0218122
0.164	-0.0226737
0.165	-0.0235135
0.166	-0.0242821
0.167	-0.0249175
0.168	-0.0254733
0.169	-0.0259064
0.169	-0.0262546
0.17	-0.026509
0.171	-0.0266423
0.172	-0.0267797
0.173	-0.0269303
0.174	-0.0270942
0.174	-0.0272723
0.175	-0.0274618
0.176	-0.0277382
0.177	-0.0281793
0.178	-0.028709
0.179	-0.0293123
0.179	-0.0299368
0.18	-0.0304264
0.181	-0.0307488
0.182	-0.0309939
0.183	-0.0311225
0.184	-0.0312445
0.184	-0.0313974
0.185	-0.0315818
0.186	-0.031837
0.187	-0.0321953
0.188	-0.0326245
0.189	-0.0332294
0.189	-0.0339537
0.19	-0.0346504
0.191	-0.0353207
0.192	-0.0360518
0.193	-0.0368774
0.194	-0.0376917
0.194	-0.0384447
0.195	-0.039136
0.196	-0.0394637
0.197	-0.0393967
0.198	-0.0393011
0.199	-0.0391578
0.199	-0.0390303
0.2	-0.0390659
0.201	-0.0392475
0.202	-0.0392885
0.203	-0.0391647
0.204	-0.0388972
0.204	-0.0383706
0.205	-0.0377395
0.206	-0.0371238
0.207	-0.036537
0.208	-0.0362056
0.209	-0.0363026
0.209	-0.0366875
0.21	-0.0372179
0.211	-0.0378476
0.212	-0.0384098
0.213	-0.0386447
0.214	-0.0386186
0.214	-0.0385815
0.215	-0.0385325
0.216	-0.0384238
0.217	-0.0380762
0.218	-0.0375877
0.219	-0.0369143
0.219	-0.0361694
0.22	-0.035505
0.221	-0.0351338
0.222	-0.0348833
0.223	-0.0348511
0.223	-0.0348189
0.224	-0.0348021
0.225	-0.0348436
0.226	-0.0348963
0.227	-0.0349077
0.228	-0.034919
0.228	-0.0350252
0.229	-0.0353911
0.23	-0.0355963
0.231	-0.0356392
0.232	-0.0356821
0.233	-0.0356213
0.233	-0.0352117
0.234	-0.0346895
0.235	-0.0341426
0.236	-0.0335943
0.237	-0.0329424
0.238	-0.0321594
0.238	-0.0318634
0.239	-0.0315694
0.24	-0.0313117
0.241	-0.0314321
0.242	-0.032217
0.243	-0.0328031
0.243	-0.0333913
0.244	-0.0338633
0.245	-0.0340214
0.246	-0.0341717
0.247	-0.0344674
0.248	-0.0347621
0.248	-0.0351434
0.249	-0.0355755
0.25	-0.0355253
0.251	-0.0352023
0.252	-0.0348667
0.253	-0.0343996
0.253	-0.0337944
0.254	-0.0335182
0.255	-0.0334668
0.256	-0.0332787
0.257	-0.0326599
0.258	-0.0318389
0.258	-0.0312411
0.259	-0.0307229
0.26	-0.0304182
0.261	-0.0306607
0.262	-0.0311259
0.263	-0.0313303
0.263	-0.031514
0.264	-0.0316785
0.265	-0.0315235
0.266	-0.0313293
0.267	-0.0310686
0.268	-0.030767
0.268	-0.030448
0.269	-0.0300408
0.27	-0.0296062
0.271	-0.0288127
0.272	-0.0280173
0.273	-0.0272482
0.273	-0.0265155
0.274	-0.0258126
0.275	-0.0254966
0.276	-0.025163
0.277	-0.0246484
0.278	-0.0239654
0.278	-0.0233276
0.279	-0.0231353
0.28	-0.0229655
0.281	-0.022527
0.282	-0.0219626
0.283	-0.0211945
0.283	-0.0194079
0.284	-0.0176672
0.285	-0.0160967
0.286	-0.0145784
0.287	-0.0134618
0.287	-0.0127064
0.288	-0.0119257
0.289	-0.0111189
0.29	-0.0102772
0.291	-0.00916757
0.292	-0.00803597
0.292	-0.00733324
0.293	-0.00689308
0.294	-0.00652716
0.295	-0.00646455
0.296	-0.00632353
0.297	-0.00557213
0.297	-0.0047241
0.298	-0.00431134
0.299	-0.00427212
0.3	-0.00423835
0.301	-0.00424367
0.302	-0.00416279
0.302	-0.00345325
0.303	-0.00236359
0.304	-0.00134245
0.305	-0.000745766
0.306	-0.000244357
0.307	-3.93096e-05
0.307	0.000136235
0.308	0.000333246
0.309	0.000604898
0.31	0.000852064
0.311	0.00101898
0.312	0.00120301
0.312	0.00155607
0.313	0.00229335
0.314	0.0030222
0.315	0.00372608
0.316	0.00445678
0.317	0.00516557
0.317	0.00569462
0.318	0.0060379
0.319	0.00619727
0.32	0.00633799
0.321	0.00658998
0.322	0.00701997
0.322	0.00721026
0.323	0.00726172
0.324	0.00730162
0.325	0.00729602
0.326	0.00725531
0.327	0.00740389
0.327	0.00756981
0.328	0.00773708
0.329	0.00771563
0.33	0.0076415
0.331	0.00753025
0.332	0.00741561
0.332	0.00727862
0.333	0.00705151
0.334	0.00722333
0.335	0.00769797
0.336	0.00819351
0.337	0.00891652
0.337	0.00988113
0.338	0.0102361
0.339	0.0103922
0.34	0.0105379
0.341	0.0105076
0.342	0.0103485
0.342	0.0102232
0.343	0.0101053
0.344	0.00998782
0.345	0.0098303
0.346	0.00967053
0.347	0.00997325
0.347	0.0103536
0.348	0.0107371
0.349	0.0111305
0.35	0.0115141
0.351	0.0118117
0.351	0.0121059
0.352	0.0121845
0.353	0.012038
0.354	0.0117736
0.355	0.011065
0.356	0.0103381
0.356	0.00978455
0.357	0.00934667
0.358	0.00900037
0.359	0.00885336
0.36	0.00871117
0.361	0.00848403
0.361	0.00825589
0.362	0.0079069
0.363	0.00737319
0.364	0.00692634
0.365	0.00669422
0.366	0.00646255
0.366	0.00628093
0.367	0.00613855
0.368	0.00602723
0.369	0.00592513
0.37	0.00581837
0.371	0.00585828
0.371	0.00596979
0.372	0.00578863
0.373	0.00542424
0.374	0.0050508
0.375	0.00475501
0.376	0.00446116
0.376	0.00394765
0.377	0.00335692
0.378	0.00258507
0.379	0.00157417
0.38	0.000801704
0.381	0.000439868
0.381	0.000180548
0.382	5.92653e-05
0.383	7.96923e-05
0.384	-3.27053e-05
0.385	-0.00026855
0.386	-0.000526954
0.386	-0.000751169
0.387	-0.000966944
0.388	-0.000679026
0.389	-0.000109195
0.39	0.000499878
0.391	0.00110121
0.391	0.00169964
0.392	0.00191785
0.393	0.00176821
0.394	0.00171969
0.395	0.0018946
0.396	0.00212002
0.396	0.00233838
0.397	0.0025515
0.398	0.0026278
0.399	0.00257547
0.4	0.00246394
0.401	0.00203533
0.401	0.00152182
0.402	0.00107984
0.403	0.000651854
0.404	0.000247654
0.405	-6.29756e-05
0.406	-0.000423695
0.406	-0.000975358
0.407	-0.00156888
0.408	-0.00198101
0.409	-0.00207961
0.41	-0.00213101
0.411	-0.0021993
0.411	-0.00227007
0.412	-0.00240288
0.413	-0.00261174
0.414	-0.00250147
0.415	-0.00223369
0.415	-0.00194701
0.416	-0.00179399
0.417	-0.0016998
0.418	-0.00137325
0.419	-0.000998355
0.42	-0.000623316
0.42	4.84268e-05
0.421	0.000474734
0.422	0.000583836
0.423	0.00057295
0.424	0.000521071
0.425	0.00027622
0.425	3.22229e-05
0.426	-6.61291e-05
0.427	-0.000124771
0.428	-0.000242422
0.429	-0.000462715
0.43	-0.00110975
0.43	-0.00212836
0.431	-0.00321551
0.432	-0.0041386
0.433	-0.00486929
0.434	-0.00526158
0.435	-0.00525671
0.435	-0.0051163
0.436	-0.00491246
0.437	-0.00466584
0.438	-0.00441368
0.439	-0.00415499
0.44	-0.00389519
0.44	-0.00397823
0.441	-0.00426307
0.442	-0.00429633
0.443	-0.00417334
0.444	-0.00403755
0.445	-0.00386275
0.445	-0.0036848
0.446	-0.00358362
0.447	-0.00352502
0.448	-0.00354499
0.449	-0.00369338
0.45	-0.00402976
0.45	-0.00465941
0.451	-0.00541637
0.452	-0.00600615
0.453	-0.00641764
0.454	-0.00673553
0.455	-0.00697905
0.455	-0.00719373
0.456	-0.00724112
0.457	-0.00711893
0.458	-0.0068517
0.459	-0.00648158
0.46	-0.00609074
0.46	-0.0057193
0.461	-0.00535651
0.462	-0.00524254
0.463	-0.0052924
0.464	-0.00539588
0.465	-0.00557814
0.465	-0.00574506
0.466	-0.0056999
0.467	-0.00555656
0.468	-0.0053256
0.469	-0.00501127
0.47	-0.00461006
0.47	-0.00410572
0.471	-0.0035482
0.472	-0.00279783
0.473	-0.00195833
0.474	-0.00132609
0.475	-0.000889371
0.475	-0.000501471
0.476	-0.000349611
0.477	-0.000574248
0.478	-0.000884751
0.479	-0.00125929
0.48	-0.00163403
0.48	-0.00190353
0.481	-0.00201148
0.482	-0.00186855
0.483	-0.00138844
0.484	-0.000908692
0.484	-0.000446849
0.485	-2.33408e-05
0.486	0.000360682
0.487	0.000714434
0.488	0.00106803
0.489	0.00145689
0.489	0.00194961
0.49	0.00257496
0.491	0.0032768
0.492	0.00397867
0.493	0.0044698
0.494	0.00454415
0.494	0.00438211
0.495	0.00415343
0.496	0.00392239
0.497	0.00365568
0.498	0.00322947
0.499	0.00260389
0.499	0.00192053
0.5	0.00133651
0.501	0.000975885
0.502	0.000754089
0.503	0.000548122
0.504	0.000340901
0.504	0.000298894
0.505	0.000522433
0.506	0.000868006
0.507	0.00126394
0.508	0.00157357
0.509	0.00144758
0.509	0.000869695
0.51	0.000195068
0.511	-0.000509274
0.512	-0.00120253
0.513	-0.00188074
0.514	-0.00268396
0.514	-0.00362992
0.515	-0.00457845
0.516	-0.00534486
0.517	-0.00584722
0.518	-0.00596866
0.519	-0.00572855
0.519	-0.00545466
0.52	-0.00542637
0.521	-0.00565197
0.522	-0.00600269
0.523	-0.00649715
0.524	-0.00692606
0.524	-0.0071493
0.525	-0.00725077
0.526	-0.00733055
0.527	-0.00738234
0.528	-0.00735282
0.529	-0.0072162
0.529	-0.00702845
0.53	-0.00684766
0.531	-0.006729
0.532	-0.00669976
0.533	-0.00694784
0.534	-0.00726026
0.534	-0.00745232
0.535	-0.0072678
0.536	-0.0070001
0.537	-0.00657225
0.538	-0.00605565
0.539	-0.00551546
0.539	-0.00492283
0.54	-0.00450875
0.541	-0.00462029
0.542	-0.00484677
0.543	-0.00529564
0.544	-0.00590799
0.544	-0.00650187
0.545	-0.0070704
0.546	-0.00773969
0.547	-0.0086954
0.548	-0.00963348
0.548	-0.0102628
0.549	-0.0106147
0.55	-0.0106336
0.551	-0.0101271
0.552	-0.00961337
0.553	-0.00907168
0.553	-0.00851628
0.554	-0.00798882
0.555	-0.00748882
0.556	-0.00695744
0.557	-0.00633444
0.558	-0.00577053
0.558	-0.00550874
0.559	-0.00535663
0.56	-0.00528763
0.561	-0.0054259
0.562	-0.00543555
0.563	-0.00509468
0.563	-0.00478142
0.564	-0.00459262
0.565	-0.00459684
0.566	-0.00479089
0.567	-0.00515073
0.568	-0.00541212
0.568	-0.00538753
0.569	-0.00527359
0.57	-0.00530255
0.571	-0.00538206
0.572	-0.00564797
0.573	-0.00631577
0.573	-0.00691747
0.574	-0.00726387
0.575	-0.00755897
0.576	-0.0079096
0.577	-0.00835091
0.578	-0.00885232
0.578	-0.0095082
0.579	-0.0101349
0.58	-0.0104043
0.581	-0.0103768
0.582	-0.0102381
0.583	-0.00957679
0.583	-0.00879332
0.584	-0.00798173
0.585	-0.0071565
0.586	-0.00634557
0.587	-0.00556516
0.588	-0.00478491
0.588	-0.00397956
0.589	-0.00319646
0.59	-0.00272764
0.591	-0.00253715
0.592	-0.00228203
0.593	-0.0017207
0.593	-0.00116331
0.594	-0.000629727
0.595	-0.000151776
0.596	-1.07665e-05
0.597	-0.000487039
0.598	-0.000977227
0.598	-0.00156308
0.599	-0.00220554
0.6	-0.00275782
0.601	-0.00319746
0.602	-0.0036073
0.603	-0.00376351
0.603	-0.00394983
0.604	-0.00460986
0.605	-0.00545055
0.606	-0.00618883
0.607	-0.00674638
0.608	-0.00724814
0.608	-0.00733922
0.609	-0.00737044
0.61	-0.00771119
0.611	-0.00823487
0.612	-0.00877037
0.612	-0.00932229
0.613	-0.00980272
0.614	-0.00978035
0.615	-0.00970784
0.616	-0.00967333
0.617	-0.00970102
0.617	-0.00969513
0.618	-0.00957291
0.619	-0.00944599
0.62	-0.00930002
0.621	-0.00918675
0.622	-0.00939961
0.622	-0.0100037
0.623	-0.010575
0.624	-0.010962
0.625	-0.0113113
0.626	-0.0116811
0.627	-0.0120626
0.627	-0.0124817
0.628	-0.0130792
0.629	-0.0137023
0.63	-0.014347
0.631	-0.0149878
0.632	-0.0155812
0.632	-0.0159413
0.633	-0.0163878
0.634	-0.0170851
0.635	-0.0177299
0.636	-0.0184533
0.637	-0.0194741
0.637	-0.0202612
0.638	-0.0203908
0.639	-0.0204631
0.64	-0.0205175
0.641	-0.0205431
0.642	-0.0206435
0.642	-0.0208664
0.643	-0.0210981
0.644	-0.0213691
0.645	-0.0216987
0.646	-0.0215635
0.647	-0.0211897
0.647	-0.0208018
0.648	-0.0201791
0.649	-0.01918
0.65	-0.0185802
0.651	-0.0181172
0.652	-0.0176589
0.652	-0.0172604
0.653	-0.0169923
0.654	-0.0167071
0.655	-0.0164185
0.656	-0.0161311
0.657	-0.0160575
0.657	-0.0161767
0.658	-0.0162339
0.659	-0.0162876
0.66	-0.0163414
0.661	-0.0163865
0.662	-0.0164478
0.662	-0.0165239
0.663	-0.0166003
0.664	-0.0166813
0.665	-0.0168039
0.666	-0.0171262
0.667	-0.0175048
0.667	-0.017886
0.668	-0.0182426
0.669	-0.0185461
0.67	-0.0186395
0.671	-0.018705
0.672	-0.01877
0.672	-0.0185433
0.673	-0.0181149
0.674	-0.01797
0.675	-0.0178286
0.676	-0.0176882
0.676	-0.0175253
0.677	-0.0172972
0.678	-0.016807
0.679	-0.0163161
0.68	-0.0159273
0.681	-0.0157729
0.681	-0.0156376
0.682	-0.0155319
0.683	-0.0154273
0.684	-0.015414
0.685	-0.0154391
0.686	-0.0154226
0.686	-0.0153455
0.687	-0.0152712
0.688	-0.0150286
0.689	-0.0147786
0.69	-0.0147012
0.691	-0.014963
0.691	-0.0153143
0.692	-0.0156401
0.693	-0.0159578
0.694	-0.0162293
0.695	-0.0163783
0.696	-0.0163814
0.696	-0.0162387
0.697	-0.0160598
0.698	-0.0157113
0.699	-0.0151384
0.7	-0.0147792
0.701	-0.0147728
0.701	-0.0148482
0.702	-0.0149304
0.703	-0.0150179
0.704	-0.0152617
0.705	-0.0156186
0.706	-0.0159897
0.706	-0.016325
0.707	-0.0166536
0.708	-0.016523
0.709	-0.0162606
0.71	-0.0160186
0.711	-0.0158248
0.711	-0.0156427
0.712	-0.0154752
0.713	-0.0153128
0.714	-0.0153873
0.715	-0.0156819
0.716	-0.0160153
0.716	-0.016484
0.717	-0.01699
0.718	-0.0175105
0.719	-0.0180345
0.72	-0.018547
0.721	-0.0190364
0.721	-0.0194437
0.722	-0.0196396
0.723	-0.0197907
0.724	-0.0201581
0.725	-0.0207904
0.726	-0.0214004
0.726	-0.021956
0.727	-0.0225052
0.728	-0.0228805
0.729	-0.0231765
0.73	-0.0236291
0.731	-0.0241152
0.731	-0.0245708
0.732	-0.0249018
0.733	-0.0252155
0.734	-0.0255573
0.735	-0.0259057
0.736	-0.0261688
0.736	-0.026293
0.737	-0.0265175
0.738	-0.026888
0.739	-0.0272804
0.74	-0.0279047
0.74	-0.0286483
0.741	-0.029095
0.742	-0.0292601
0.743	-0.0293354
0.744	-0.0290114
0.745	-0.0284037
0.745	-0.027677
0.746	-0.0268167
0.747	-0.0259173
0.748	-0.0249986
0.749	-0.0240674
0.75	-0.0234871
0.75	-0.023145
0.751	-0.0229009
0.752	-0.022821
0.753	-0.022806
0.754	-0.02278
0.755	-0.0227456
0.755	-0.0227776
0.756	-0.0228599
0.757	-0.0229468
0.758	-0.0229306
0.759	-0.0228168
0.76	-0.0226083
0.76	-0.0223518
0.761	-0.0221053
0.762	-0.0218789
0.763	-0.0217286
0.764	-0.0218874
0.765	-0.0222076
0.765	-0.0223606
0.766	-0.0222479
0.767	-0.022115
0.768	-0.0221435
0.769	-0.0222395
0.77	-0.0224698
0.77	-0.0228109
0.771	-0.0230388
0.772	-0.0231292
0.773	-0.0232111
0.774	-0.0233998
0.775	-0.023636
0.775	-0.0239171
0.776	-0.0242317
0.777	-0.0246174
0.778	-0.0251347
0.779	-0.0257013
0.78	-0.0262572
0.78	-0.0268033
0.781	-0.0271659
0.782	-0.0273614
0.783	-0.0275189
0.784	-0.0275738
0.785	-0.0275369
0.785	-0.0279523
0.786	-0.0285815
0.787	-0.0292095
0.788	-0.0301825
0.789	-0.03146
0.79	-0.0328253
0.79	-0.0342021
0.791	-0.0355748
0.792	-0.0362864
0.793	-0.0364358
0.794	-0.0363537
0.795	-0.0362327
0.795	-0.036114
0.796	-0.0361163
0.797	-0.0363039
0.798	-0.0365328
0.799	-0.0367551
0.8	-0.0369773
0.8	-0.0372669
0.801	-0.0377145
0.802	-0.0382535
0.803	-0.0387913
0.804	-0.0393289
0.804	-0.039146
0.805	-0.0378897
0.806	-0.0363885
0.807	-0.0348925
0.808	-0.0336001
0.809	-0.032963
0.809	-0.0327323
0.81	-0.0324034
0.811	-0.0320747
0.812	-0.0317125
0.813	-0.0313934
0.814	-0.031207
0.814	-0.0310686
0.815	-0.0309295
0.816	-0.0308115
0.817	-0.0306856
0.818	-0.0305168
0.819	-0.0303395
0.819	-0.0301633
0.82	-0.029992
0.821	-0.0298327
0.822	-0.0296841
0.823	-0.0295375
0.824	-0.0294642
0.824	-0.0295764
0.825	-0.0298758
0.826	-0.0302839
0.827	-0.0307256
0.828	-0.0311435
0.829	-0.0315191
0.829	-0.0316262
0.83	-0.0313807
0.831	-0.0310308
0.832	-0.030611
0.833	-0.0300923
0.834	-0.030026
0.834	-0.0305424
0.835	-0.0311752
0.836	-0.0317233
0.837	-0.0321848
0.838	-0.0324897
0.839	-0.0325578
0.839	-0.0325346
0.84	-0.0325127
0.841	-0.0324918
0.842	-0.0324182
0.843	-0.0322748
0.844	-0.0321164
0.844	-0.0319848
0.845	-0.0318724
0.846	-0.032571
0.847	-0.0339298
0.848	-0.0351951
0.849	-0.0363627
0.849	-0.0373917
0.85	-0.0379046
0.851	-0.0376759
0.852	-0.0374507
0.853	-0.0372511
0.854	-0.0371091
0.854	-0.0370282
0.855	-0.0369793
0.856	-0.0369603
0.857	-0.0370457
0.858	-0.0371917
0.859	-0.0373059
0.859	-0.03742
0.86	-0.0375138
0.861	-0.0375508
0.862	-0.0375635
0.863	-0.0375719
0.864	-0.0375803
0.864	-0.0375712
0.865	-0.0374765
0.866	-0.0372084
0.867	-0.036786
0.868	-0.0363798
0.868	-0.0360707
0.869	-0.0359148
0.87	-0.0358031
0.871	-0.0357146
0.872	-0.0355018
0.873	-0.0348982
0.873	-0.034075
0.874	-0.0333664
0.875	-0.0326953
0.876	-0.032091
0.877	-0.0316748
0.878	-0.031406
0.878	-0.0312507
0.879	-0.0311065
0.88	-0.0309034
0.881	-0.0305323
0.882	-0.0301013
0.883	-0.0296714
0.883	-0.0292602
0.884	-0.0290899
0.885	-0.0293419
0.886	-0.0295742
0.887	-0.0297786
0.888	-0.0299631
0.888	-0.0300598
0.889	-0.0300727
0.89	-0.0301461
0.891	-0.0302851
0.892	-0.0303658
0.893	-0.0302688
0.893	-0.0300483
0.894	-0.0298009
0.895	-0.029517
0.896	-0.0292529
0.897	-0.0290311
0.898	-0.028783
0.898	-0.02843
0.899	-0.0280259
0.9	-0.0278035
0.901	-0.0278603
0.902	-0.0279258
0.903	-0.028045
0.903	-0.0281927
0.904	-0.0282469
0.905	-0.0282134
0.906	-0.0281848
0.907	-0.0282093
0.908	-0.02821
0.908	-0.027951
0.909	-0.0276236
0.91	-0.0272303
0.911	-0.0266565
0.912	-0.0260784
0.913	-0.0254157
0.913	-0.0247608
0.914	-0.024495
0.915	-0.0245812
0.916	-0.0247245
0.917	-0.0253971
0.918	-0.026103
0.918	-0.0266085
0.919	-0.0269886
0.92	-0.0273891
0.921	-0.0278711
0.922	-0.0283755
0.923	-0.0290677
0.923	-0.0298252
0.924	-0.0304439
0.925	-0.0307044
0.926	-0.0308317
0.927	-0.0304145
0.928	-0.0300128
0.928	-0.0297476
0.929	-0.0296558
0.93	-0.0296367
0.931	-0.0297417
0.932	-0.029857
0.932	-0.0300436
0.933	-0.0302839
0.934	-0.0307062
0.935	-0.0312747
0.936	-0.0318313
0.937	-0.0323259
0.937	-0.0328122
0.938	-0.0332503
0.939	-0.033693
0.94	-0.0342701
0.941	-0.034994
0.942	-0.0356104
0.942	-0.0358627
0.943	-0.0360675
0.944	-0.0359735
0.945	-0.0356425
0.946	-0.0354086
0.947	-0.0352544
0.947	-0.0351375
0.948	-0.035236
0.949	-0.0355069
0.95	-0.0360203
0.951	-0.0365919
0.952	-0.0371811
0.952	-0.0378515
0.953	-0.0385448
0.954	-0.0392834
0.955	-0.0399947
0.956	-0.0407228
0.957	-0.0413339
0.957	-0.041943
0.958	-0.0420229
0.959	-0.0419959
0.96	-0.0418536
0.961	-0.0412612
0.962	-0.0406239
0.962	-0.0398992
0.963	-0.0391672
0.964	-0.0386776
0.965	-0.0387665
0.966	-0.038991
0.967	-0.0395931
0.967	-0.0402181
0.968	-0.0404996
0.969	-0.0405239
0.97	-0.0404144
0.971	-0.0401187
0.972	-0.03981
0.972	-0.0393316
0.973	-0.038823
0.974	-0.0382408
0.975	-0.0376231
0.976	-0.0370641
0.977	-0.0370607
0.977	-0.0370846
0.978	-0.0371803
0.979	-0.0372794
0.98	-0.0373595
0.981	-0.0373943
0.982	-0.0373077
0.982	-0.0370389
0.983	-0.0367624
0.984	-0.0362689
0.985	-0.0352535
0.986	-0.0345348
0.987	-0.0341137
0.987	-0.0336949
0.988	-0.0336325
0.989	-0.0337242
0.99	-0.0335911
0.991	-0.0333071
0.992	-0.0330223
0.992	-0.0330467
0.993	-0.0332019
0.994	-0.033257
0.995	-0.0333012
0.996	-0.0333408
0.996	-0.0333438
0.997	-0.0333497
0.998	-0.0335445
0.999	-0.0337377
1	-0.0338064
1.001	-0.0336968
1.001	-0.0337169
1.002	-0.0341999
1.003	-0.0346836
1.004	-0.0351642
1.005	-0.0356348
1.006	-0.0358323
1.006	-0.035451
1.007	-0.0351201
1.008	-0.0351286
1.009	-0.0351371
1.01	-0.0354317
1.011	-0.036
1.011	-0.0365494
1.012	-0.0367683
1.013	-0.0368946
1.014	-0.0371606
1.015	-0.0374838
1.016	-0.0376896
1.016	-0.0377377
1.017	-0.0377006
1.018	-0.0371978
1.019	-0.0365681
1.02	-0.0360224
1.021	-0.0355562
1.021	-0.0351225
1.022	-0.0347296
1.023	-0.034345
1.024	-0.0336485
1.025	-0.0326649
1.026	-0.0318039
1.026	-0.0313984
1.027	-0.031098
1.028	-0.0311571
1.029	-0.031394
1.03	-0.0313678
1.031	-0.0311473
1.031	-0.0308973
1.032	-0.0310975
1.033	-0.0314512
1.034	-0.031569
1.035	-0.0315204
1.036	-0.0313329
1.036	-0.0306624
1.037	-0.0298944
1.038	-0.0291534
1.039	-0.0284275
1.04	-0.0277732
1.041	-0.027258
1.041	-0.0268744
1.042	-0.026661
1.043	-0.0264796
1.044	-0.0265824
1.045	-0.0268649
1.046	-0.027175
1.046	-0.0274873
1.047	-0.0277923
1.048	-0.0280165
1.049	-0.0281943
1.05	-0.0280654
1.051	-0.0278828
1.051	-0.027791
1.052	-0.0278509
1.053	-0.0280203
1.054	-0.0285463
1.055	-0.0291315
1.056	-0.0295247
1.056	-0.0297555
1.057	-0.0301016
1.058	-0.0306052
1.059	-0.0311295
1.06	-0.0315675
1.061	-0.0319618
1.061	-0.032238
1.062	-0.0324509
1.063	-0.0326579
1.064	-0.0327688
1.065	-0.032786
1.065	-0.0330246
1.066	-0.0335778
1.067	-0.034234
1.068	-0.0351816
1.069	-0.0363117
1.07	-0.0371626
1.07	-0.0377734
1.071	-0.0384046
1.072	-0.039224
1.073	-0.0401358
1.074	-0.0406994
1.075	-0.0410159
1.075	-0.0412058
1.076	-0.0411773
1.077	-0.0411443
1.078	-0.0415165
1.079	-0.042093
1.08	-0.0426498
1.08	-0.0431805
1.081	-0.043641
1.082	-0.0439739
1.083	-0.0442542
1.084	-0.044342
1.085	-0.0443018
1.085	-0.0440278
1.086	-0.0435407
1.087	-0.0430535
1.088	-0.0427192
1.089	-0.0424579
1.09	-0.0422603
1.09	-0.0420944
1.091	-0.0418239
1.092	-0.0414296
1.093	-0.0409286
1.094	-0.0402845
1.095	-0.0395879
1.095	-0.039114
1.096	-0.038778
1.097	-0.0386044
1.098	-0.0386068
1.099	-0.0386812
1.1	-0.0388212
1.1	-0.038987
1.101	-0.0392217
1.102	-0.0395068
1.103	-0.0396464
1.104	-0.039561
1.105	-0.0394061
1.105	-0.0393707
1.106	-0.0394194
1.107	-0.0396522
1.108	-0.0400028
1.109	-0.0403709
1.11	-0.0404092
1.11	-0.0403045
1.111	-0.0403981
1.112	-0.0405751
1.113	-0.0406791
1.114	-0.0405849
1.115	-0.0403885
1.115	-0.0400285
1.116	-0.0395357
1.117	-0.0390876
1.118	-0.0388364
1.119	-0.0387313
1.12	-0.0386621
1.12	-0.0386269
1.121	-0.0386065
1.122	-0.038614
1.123	-0.0387202
1.124	-0.0390615
1.125	-0.0395598
1.125	-0.040194
1.126	-0.0410057
1.127	-0.0418159
1.128	-0.0424197
1.129	-0.0427677
1.129	-0.0429834
1.13	-0.0430966
1.131	-0.0431939
1.132	-0.0432518
1.133	-0.0433594
1.134	-0.0436004
1.134	-0.0438966
1.135	-0.0441525
1.136	-0.0443343
1.137	-0.0443235
1.138	-0.0441201
1.139	-0.0438967
1.139	-0.0439408
1.14	-0.0442539
1.141	-0.044511
1.142	-0.0447267
1.143	-0.0449236
1.144	-0.0450592
1.144	-0.0452615
1.145	-0.0456889
1.146	-0.0462277
1.147	-0.0466708
1.148	-0.0469573
1.149	-0.0470575
1.149	-0.0470042
1.15	-0.0469204
1.151	-0.0467505
1.152	-0.0464879
1.153	-0.0460699
1.154	-0.0455171
1.154	-0.0449881
1.155	-0.044679
1.156	-0.044596
1.157	-0.044698
1.158	-0.044939
1.159	-0.045165
1.159	-0.045318
1.16	-0.0454095
1.161	-0.0454615
1.162	-0.0454849
1.163	-0.0454121
1.164	-0.0451108
1.164	-0.044579
1.165	-0.0438044
1.166	-0.0428976
1.167	-0.0423475
1.168	-0.0422417
1.169	-0.042282
1.169	-0.0424637
1.17	-0.0429301
1.171	-0.0432639
1.172	-0.0432412
1.173	-0.0432276
1.174	-0.0432508
1.174	-0.0433335
1.175	-0.0435364
1.176	-0.0438834
1.177	-0.044256
1.178	-0.0447087
1.179	-0.0452106
1.179	-0.0457411
1.18	-0.0462899
1.181	-0.0466759
1.182	-0.0466729
1.183	-0.0467747
1.184	-0.0471662
1.184	-0.0476753
1.185	-0.048238
1.186	-0.0488577
1.187	-0.0491709
1.188	-0.0487965
1.189	-0.0484809
1.189	-0.0483356
1.19	-0.0482994
1.191	-0.0484024
1.192	-0.0486993
1.193	-0.0490511
1.193	-0.0495237
1.194	-0.0499872
1.195	-0.0503622
1.196	-0.0506244
1.197	-0.050728
1.198	-0.0505706
1.198	-0.0504216
1.199	-0.0502947
1.2	-0.0501882
1.201	-0.0501384
1.202	-0.0501635
1.203	-0.0503783
1.203	-0.050962
1.204	-0.0516045
1.205	-0.0524584
1.206	-0.0534842
1.207	-0.0544857
1.208	-0.0554605
1.208	-0.0561985
1.209	-0.0564159
1.21	-0.0564005
1.211	-0.0562363
1.212	-0.0559767
1.213	-0.0558981
1.213	-0.0561343
1.214	-0.0564191
1.215	-0.0568077
1.216	-0.0571991
1.217	-0.0574601
1.218	-0.0575952
1.218	-0.0576288
1.219	-0.0574961
1.22	-0.0573539
1.221	-0.0571924
1.222	-0.057006
1.223	-0.0567365
1.223	-0.0562854
1.224	-0.0557855
1.225	-0.0549584
1.226	-0.0540419
1.227	-0.0534594
1.228	-0.0530808
1.228	-0.052825
1.229	-0.0534442
1.23	-0.0540119
1.231	-0.0542487
1.232	-0.0544759
1.233	-0.0546038
1.233	-0.0545185
1.234	-0.0547301
1.235	-0.0554541
1.236	-0.0561874
1.237	-0.0569981
1.238	-0.0578831
1.238	-0.0584396
1.239	-0.058596
1.24	-0.0587491
1.241	-0.0588779
1.242	-0.0589959
1.243	-0.0591487
1.243	-0.0593581
1.244	-0.0594794
1.245	-0.0591315
1.246	-0.0587846
1.247	-0.0584299
1.248	-0.0580719
1.248	-0.0577379
1.249	-0.0574405
1.25	-0.0571216
1.251	-0.056678
1.252	-0.0561533
1.253	-0.0557801
1.253	-0.0555297
1.254	-0.0553459
1.255	-0.0555308
1.256	-0.055906
1.257	-0.0561621
1.257	-0.0563721
1.258	-0.0564926
1.259	-0.0562046
1.26	-0.0559221
1.261	-0.0558572
1.262	-0.055792
1.262	-0.0557048
1.263	-0.0555363
1.264	-0.0554469
1.265	-0.0555098
1.266	-0.0555845
1.267	-0.0558113
1.267	-0.0563814
1.268	-0.056628
1.269	-0.0566893
1.27	-0.0567045
1.271	-0.0564735
1.272	-0.0560654
1.272	-0.0559555
1.273	-0.0558461
1.274	-0.0557346
1.275	-0.0555872
1.276	-0.0552143
1.277	-0.0542456
1.277	-0.0532433
1.278	-0.0522333
1.279	-0.0513353
1.28	-0.0507829
1.281	-0.0506964
1.282	-0.0506285
1.282	-0.0505604
1.283	-0.0505578
1.284	-0.0505307
1.285	-0.0504394
1.286	-0.0503455
1.287	-0.0500985
1.287	-0.0492319
1.288	-0.0483482
1.289	-0.0474708
1.29	-0.0465954
1.291	-0.0460747
1.292	-0.0458015
1.292	-0.0456553
1.293	-0.0456337
1.294	-0.0456146
1.295	-0.045648
1.296	-0.0456956
1.297	-0.0453604
1.297	-0.0447615
1.298	-0.0441596
1.299	-0.0433787
1.3	-0.0425757
1.301	-0.0422624
1.302	-0.0420033
1.302	-0.0417209
1.303	-0.041387
1.304	-0.0410541
1.305	-0.0408345
1.306	-0.0406434
1.307	-0.0405129
1.307	-0.0404723
1.308	-0.0403657
1.309	-0.0397499
1.31	-0.0391268
1.311	-0.0385512
1.312	-0.037997
1.312	-0.0376648
1.313	-0.0376577
1.314	-0.0376529
1.315	-0.0377411
1.316	-0.0378533
1.317	-0.0379969
1.317	-0.0381631
1.318	-0.0383355
1.319	-0.0387269
1.32	-0.0391123
1.321	-0.0393857
1.321	-0.0396149
1.322	-0.0398379
1.323	-0.0399539
1.324	-0.0400672
1.325	-0.0401155
1.326	-0.040164
1.326	-0.0402108
1.327	-0.0402575
1.328	-0.0404378
1.329	-0.0411418
1.33	-0.0419474
1.331	-0.0430273
1.331	-0.0443428
1.332	-0.0454184
1.333	-0.046224
1.334	-0.0469778
1.335	-0.0470433
1.336	-0.0469271
1.336	-0.0467689
1.337	-0.0465892
1.338	-0.0464145
1.339	-0.0462535
1.34	-0.046096
1.341	-0.0460836
1.341	-0.0461228
1.342	-0.0464338
1.343	-0.0469228
1.344	-0.0474546
1.345	-0.0480342
1.346	-0.0486279
1.346	-0.0491522
1.347	-0.0496559
1.348	-0.0501087
1.349	-0.0504762
1.35	-0.050742
1.351	-0.050663
1.351	-0.0505102
1.352	-0.0503243
1.353	-0.0501154
1.354	-0.0498794
1.355	-0.0495871
1.356	-0.0492816
1.356	-0.0488947
1.357	-0.0484777
1.358	-0.0481249
1.359	-0.0478184
1.36	-0.0475177
1.361	-0.0470295
1.361	-0.0465023
1.362	-0.0463009
1.363	-0.0461563
1.364	-0.0460126
1.365	-0.0459637
1.366	-0.0458943
1.366	-0.04567
1.367	-0.0454218
1.368	-0.0451736
1.369	-0.0449297
1.37	-0.0446196
1.371	-0.0442555
1.371	-0.0438854
1.372	-0.0432388
1.373	-0.0423676
1.374	-0.0419206
1.375	-0.0415837
1.376	-0.0412583
1.376	-0.0416974
1.377	-0.042243
1.378	-0.0426481
1.379	-0.0430383
1.38	-0.0434163
1.381	-0.0437761
1.381	-0.0440749
1.382	-0.0443263
1.383	-0.0445789
1.384	-0.0446375
1.385	-0.0444842
1.385	-0.0442845
1.386	-0.0440919
1.387	-0.0439004
1.388	-0.0437595
1.389	-0.0436537
1.39	-0.0434578
1.39	-0.0432082
1.391	-0.0430225
1.392	-0.0431305
1.393	-0.0433826
1.394	-0.0437982
1.395	-0.0443241
1.395	-0.0448788
1.396	-0.0454851
1.397	-0.0460997
1.398	-0.0466603
1.399	-0.0471957
1.4	-0.0476764
1.4	-0.0481029
1.401	-0.0486316
1.402	-0.0493902
1.403	-0.050238
1.404	-0.0508377
1.405	-0.0513072
1.405	-0.0517278
1.406	-0.052103
1.407	-0.0524954
1.408	-0.053018
1.409	-0.0535999
1.41	-0.0539925
1.41	-0.0542926
1.411	-0.0546446
1.412	-0.055056
1.413	-0.0554126
1.414	-0.0556275
1.415	-0.0557909
1.415	-0.0556043
1.416	-0.0552131
1.417	-0.0549217
1.418	-0.0548567
1.419	-0.0548692
1.42	-0.0549901
1.42	-0.0551574
1.421	-0.0553179
1.422	-0.0554706
1.423	-0.0556487
1.424	-0.055879
1.425	-0.0561272
1.425	-0.0559606
1.426	-0.0555779
1.427	-0.0551681
1.428	-0.0547508
1.429	-0.0543683
1.43	-0.0541421
1.43	-0.05397
1.431	-0.053904
1.432	-0.0538789
1.433	-0.0539427
1.434	-0.054242
1.435	-0.0545945
1.435	-0.0548
1.436	-0.0549054
1.437	-0.0549091
1.438	-0.0547068
1.439	-0.054403
1.44	-0.054144
1.44	-0.0539245
1.441	-0.0537844
1.442	-0.0537901
1.443	-0.0537754
1.444	-0.0535446
1.445	-0.053174
1.445	-0.0526422
1.446	-0.0519256
1.447	-0.0512428
1.448	-0.0506144
1.449	-0.0499937
1.449	-0.0493402
1.45	-0.04866
1.451	-0.0481164
1.452	-0.0477175
1.453	-0.0475541
1.454	-0.0477373
1.454	-0.0480786
1.455	-0.048553
1.456	-0.0491072
1.457	-0.0493196
1.458	-0.0491861
1.459	-0.0489675
1.459	-0.0485402
1.46	-0.048061
1.461	-0.0478167
1.462	-0.0477363
1.463	-0.0476615
1.464	-0.0475957
1.464	-0.0476114
1.465	-0.047821
1.466	-0.0481425
1.467	-0.0487665
1.468	-0.0497095
1.469	-0.0506254
1.469	-0.0514679
1.47	-0.0522647
1.471	-0.0529307
1.472	-0.0534637
1.473	-0.0535873
1.474	-0.0533754
1.474	-0.0530971
1.475	-0.0526116
1.476	-0.0520091
1.477	-0.0515497
1.478	-0.0512032
1.479	-0.050968
1.479	-0.05094
1.48	-0.0510439
1.481	-0.051271
1.482	-0.051573
1.483	-0.0517796
1.484	-0.0518457
1.484	-0.0517779
1.485	-0.0514515
1.486	-0.0509724
1.487	-0.0506897
1.488	-0.0505652
1.489	-0.0504829
1.489	-0.0505671
1.49	-0.0509121
1.491	-0.0512921
1.492	-0.0517051
1.493	-0.0521145
1.494	-0.0525115
1.494	-0.0527578
1.495	-0.0526051
1.496	-0.0523089
1.497	-0.0520022
1.498	-0.0516597
1.499	-0.0515
1.499	-0.051812
1.5	-0.0521242
1.501	-0.0523392
1.502	-0.0522565
1.503	-0.0518827
1.504	-0.0512818
1.504	-0.0506819
1.505	-0.0500957
1.506	-0.0494801
1.507	-0.048681
1.508	-0.0477275
1.509	-0.0468731
1.509	-0.0463612
1.51	-0.0461775
1.511	-0.0460797
1.512	-0.0460116
1.513	-0.0459157
1.513	-0.0457747
1.514	-0.045892
1.515	-0.0464757
1.516	-0.0470605
1.517	-0.0476452
1.518	-0.0482255
1.518	-0.0487014
1.519	-0.0490169
1.52	-0.0493329
1.521	-0.0495756
1.522	-0.0496674
1.523	-0.0496531
1.523	-0.0495351
1.524	-0.0494184
1.525	-0.049303
1.526	-0.0492457
1.527	-0.0494129
1.528	-0.0497918
1.528	-0.0500844
1.529	-0.0501799
1.53	-0.0501459
1.531	-0.0499023
1.532	-0.0494286
1.533	-0.0490214
1.533	-0.048735
1.534	-0.048479
1.535	-0.0482342
1.536	-0.047995
1.537	-0.0477044
1.538	-0.047334
1.538	-0.0469685
1.539	-0.0466407
1.54	-0.0463673
1.541	-0.0462257
1.542	-0.0462246
1.543	-0.0462746
1.543	-0.0465942
1.544	-0.0470589
1.545	-0.0477202
1.546	-0.0486167
1.547	-0.0495047
1.548	-0.0503702
1.548	-0.0512088
1.549	-0.0518931
1.55	-0.0524399
1.551	-0.0526704
1.552	-0.0525308
1.553	-0.052363
1.553	-0.052055
1.554	-0.0517431
1.555	-0.0515083
1.556	-0.0513159
1.557	-0.0510734
1.558	-0.050676
1.558	-0.0502751
1.559	-0.0498749
1.56	-0.049453
1.561	-0.0489042
1.562	-0.0482132
1.563	-0.0475585
1.563	-0.0470676
1.564	-0.0467224
1.565	-0.0470905
1.566	-0.0477367
1.567	-0.0483817
1.568	-0.0490247
1.568	-0.0496411
1.569	-0.0501636
1.57	-0.0506911
1.571	-0.0514283
1.572	-0.0522852
1.573	-0.0531193
1.573	-0.0538545
1.574	-0.0545328
1.575	-0.0550591
1.576	-0.0555572
1.577	-0.0560208
1.578	-0.0563435
1.578	-0.0566625
1.579	-0.0570806
1.58	-0.0575101
1.581	-0.0579783
1.582	-0.0585763
1.582	-0.0590695
1.583	-0.0593771
1.584	-0.0596777
1.585	-0.0599157
1.586	-0.0599924
1.587	-0.0598638
1.587	-0.0595265
1.588	-0.059138
1.589	-0.058506
1.59	-0.0576732
1.591	-0.0569889
1.592	-0.056387
1.592	-0.0558131
1.593	-0.0554377
1.594	-0.0554427
1.595	-0.0555661
1.596	-0.0557028
1.597	-0.0558527
1.597	-0.0559776
1.598	-0.0560109
1.599	-0.0562282
1.6	-0.0564484
1.601	-0.056668
1.602	-0.0568878
1.602	-0.0567502
1.603	-0.0567825
1.604	-0.0568153
1.605	-0.0568482
1.606	-0.0569749
1.607	-0.0566838
1.607	-0.0560556
1.608	-0.0554229
1.609	-0.054794
1.61	-0.0541601
1.611	-0.0536372
1.612	-0.0531589
1.612	-0.0526809
1.613	-0.0522049
1.614	-0.0517576
1.615	-0.0514557
1.616	-0.0511846
1.617	-0.0509107
1.617	-0.0506414
1.618	-0.0504593
1.619	-0.0505209
1.62	-0.0506218
1.621	-0.0507237
1.622	-0.0508154
1.622	-0.0506059
1.623	-0.0501489
1.624	-0.0496894
1.625	-0.0492402
1.626	-0.0487832
1.627	-0.048289
1.627	-0.0479004
1.628	-0.0475132
1.629	-0.0471249
1.63	-0.0467508
1.631	-0.0466712
1.632	-0.0469052
1.632	-0.0471393
1.633	-0.0473732
1.634	-0.0475699
1.635	-0.0475163
1.636	-0.0470194
1.637	-0.0465221
1.637	-0.0460316
1.638	-0.0456864
1.639	-0.0455803
1.64	-0.0455839
1.641	-0.0455875
1.642	-0.0455892
1.642	-0.0455503
1.643	-0.0455164
1.644	-0.0459345
1.645	-0.0463515
1.646	-0.0467902
1.646	-0.0475763
1.647	-0.0483294
1.648	-0.0486928
1.649	-0.0490527
1.65	-0.0494408
1.651	-0.0497449
1.651	-0.050027
1.652	-0.050313
1.653	-0.0505993
1.654	-0.0508214
1.655	-0.0507693
1.656	-0.0506276
1.656	-0.0504575
1.657	-0.0502817
1.658	-0.0500451
1.659	-0.0497495
1.66	-0.0493794
[truncated: 22,665 more rows]

## Sheet: Supplementary Fig.4a
strep-E6AP 120-875-E6 SEC data
	UV 1_280
ml	mAU
0	0.548775
0.000583	-2.44391
0.001165	-2.44404
0.001748	-2.444
0.00233	-2.44379
0.002913	-2.44432
0.003495	-2.44459
0.004078	-2.44443
0.00466	-2.4426
0.005243	-2.44439
0.005825	-2.44587
0.006408	-2.44436
0.00699	-2.44313
0.007573	-2.44197
0.008155	-2.44149
0.008738	-2.44137
0.009321	-2.44079
0.009903	-2.44015						Supplementary Fig. 4a
0.010486	-2.43884
0.011068	-2.43616
0.011651	-2.43607
0.012233	-2.43556
0.012816	-2.43424
0.013398	-2.43255
0.013981	-2.43116
0.014563	-2.42991
0.015146	-2.42854
0.015728	-2.42681
0.016311	-2.4252
0.016893	-2.42399
0.017476	-2.42194
0.018058	-2.41918
0.018641	-2.41579
0.019224	-2.41257
0.019806	-2.40889
0.020389	-2.40484
0.020971	-2.40038
0.021554	-2.39473
0.022136	-2.38836
0.022719	-2.38128
0.023301	-2.37163
0.023884	-2.36033
0.024466	-2.3473
0.025049	-2.3313
0.025631	-2.31431
0.026214	-2.29634
0.026796	-2.27691
0.027379	-2.25642
0.027962	-2.23413
0.028544	-2.20942
0.029127	-2.18276
0.029709	-2.15558
0.030292	-2.1277
0.030874	-2.09784
0.031457	-2.06725
0.032039	-2.03546
0.032622	-2.0014
0.033204	-1.96717
0.033787	-1.93183
0.034369	-1.89506
0.034952	-1.85659
0.035534	-1.81778
0.036117	-1.77866
0.036699	-1.7392
0.037282	-1.69928
0.037865	-1.65952
0.038447	-1.62046
0.03903	-1.58372
0.039612	-1.54764
0.040195	-1.51209
0.040777	-1.47951
0.04136	-1.44773
0.041942	-1.41748
0.042525	-1.39162
0.043107	-1.36965
0.04369	-1.35172
0.044272	-1.33931
0.044855	-1.33523
0.045437	-1.33587
0.04602	-1.34115
0.046603	-1.35293
0.047185	-1.37049
0.047768	-1.39297
0.04835	-1.42145
0.048933	-1.45684
0.049515	-1.49695
0.050098	-1.54209
0.05068	-1.59386
0.051263	-1.64887
0.051845	-1.70725
0.052428	-1.77249
0.05301	-1.83969
0.053593	-1.90764
0.054175	-1.97503
0.054758	-2.04422
0.05534	-2.11484
0.055923	-2.1939
0.056506	-2.27794
0.057088	-2.36651
0.057671	-2.46017
0.058253	-2.55419
0.058836	-2.64881
0.059418	-2.74446
0.060001	-2.84107
0.060583	-2.93863
0.061166	-3.03717
0.061748	-3.13587
0.062331	-3.23359
0.062913	-3.33036
0.063496	-3.42572
0.064078	-3.51858
0.064661	-3.60901
0.065244	-3.69612
0.065826	-3.77905
0.066409	-3.8592
0.066991	-3.93659
0.067574	-4.00938
0.068156	-4.07938
0.068739	-4.14663
0.069321	-4.20989
0.069904	-4.26836
0.070486	-4.32324
0.071069	-4.37392
0.071651	-4.42022
0.072234	-4.46439
0.072816	-4.5066
0.073399	-4.54448
0.073981	-4.58097
0.074564	-4.6158
0.075147	-4.64706
0.075729	-4.67754
0.076312	-4.70724
0.076894	-4.73587
0.077477	-4.76029
0.078059	-4.78232
0.078642	-4.80213
0.079224	-4.8206
0.079807	-4.83827
0.080389	-4.85484
0.080972	-4.86874
0.081554	-4.88111
0.082137	-4.89238
0.082719	-4.90241
0.083302	-4.91228
0.083885	-4.92091
0.084467	-4.92811
0.08505	-4.93423
0.085632	-4.94005
0.086215	-4.94559
0.086797	-4.95064
0.08738	-4.95441
0.087962	-4.95734
0.088545	-4.95936
0.089127	-4.96122
0.08971	-4.96229
0.090292	-4.96247
0.090875	-4.96323
0.091457	-4.96433
0.09204	-4.96545
0.092622	-4.96572
0.093205	-4.96504
0.093788	-4.96425
0.09437	-4.9639
0.094953	-4.96395
0.095535	-4.96385
0.096118	-4.96347
0.0967	-4.96171
0.097283	-4.95979
0.097865	-4.95792
0.098448	-4.95671
0.09903	-4.95557
0.099613	-4.9544
0.100195	-4.95311
0.100778	-4.95123
0.10136	-4.94955
0.101943	-4.94816
0.102526	-4.94648
0.103108	-4.94501
0.103691	-4.94358
0.104273	-4.94172
0.104856	-4.94074
0.105438	-4.93983
0.106021	-4.93842
0.106603	-4.93799
0.107186	-4.93736
0.107768	-4.93638
0.108351	-4.93513
0.108933	-4.93504
0.109516	-4.93593
0.110098	-4.93336
0.110681	-4.92914
0.111263	-4.924
0.111846	-4.91896
0.112429	-4.91321
0.113011	-4.90735
0.113594	-4.90164
0.114176	-4.89949
0.114759	-4.89918
0.115341	-4.90041
0.115924	-4.90074
0.116506	-4.90169
0.117089	-4.90297
0.117671	-4.90419
0.118254	-4.90655
0.118836	-4.90856
0.119419	-4.90935
0.120001	-4.90967
0.120584	-4.91027
0.121167	-4.91122
0.121749	-4.91254
0.122332	-4.91392
0.122914	-4.91511
0.123497	-4.91549
0.124079	-4.9162
0.124662	-4.91725
0.125244	-4.9188
0.125827	-4.91845
0.126409	-4.91882
0.126992	-4.92004
0.127574	-4.91976
0.128157	-4.91999
0.128739	-4.92074
0.129322	-4.92235
0.129904	-4.92299
0.130487	-4.9243
0.13107	-4.92738
0.131652	-4.93277
0.132235	-4.93898
0.132817	-4.94573
0.1334	-4.951
0.133982	-4.95732
0.134565	-4.96352
0.135147	-4.9669
0.13573	-4.96742
0.136312	-4.96728
0.136895	-4.96748
0.137477	-4.96728
0.13806	-4.96718
0.138642	-4.96716
0.139225	-4.96609
0.139808	-4.96528
0.14039	-4.96466
0.140973	-4.96426
0.141555	-4.96402
0.142138	-4.96392
0.14272	-4.96397
0.143303	-4.9629
0.143885	-4.96218
0.144468	-4.96193
0.14505	-4.96139
0.145633	-4.96093
0.146215	-4.96085
0.146798	-4.96207
0.14738	-4.96139
0.147963	-4.96048
0.148545	-4.9602
0.149128	-4.95952
0.149711	-4.95857
0.150293	-4.95743
0.150876	-4.957
0.151458	-4.95643
0.152041	-4.95549
0.152623	-4.95354
0.153206	-4.95084
0.153788	-4.94821
0.154371	-4.94613
0.154953	-4.94295
0.155536	-4.75751
0.156118	-4.3163
0.156701	-2.8824
0.157283	-1.98175
0.157866	-0.690286
0.158449	3.40289
0.159031	8.28394
0.159614	13.2169
0.160196	17.8185
0.160779	23.9804
0.161361	32.0587
0.161944	42.5598
0.162526	51.6039
0.163109	59.0404
0.163691	65.1019
0.164274	71.8673
0.164856	79.3045
0.165439	87.5058
0.166021	97.1391
0.166604	105.679
0.167186	114.503
0.167769	124.287
0.168352	131.419
0.168934	136.837
0.169517	140.467
0.170099	140.544
0.170682	140.641
0.171264	140.783
0.171847	141.035
0.172429	141.719
0.173012	142.58
0.173594	143.559
0.174177	144.532
0.174759	145.503
0.175342	146.471
0.175924	147.438
0.176507	148.147
0.17709	148.464
0.177672	147.99
0.178255	148.217
0.178837	147.143
0.17942	144.015
0.180002	139.847
0.180585	135.973
0.181167	132.068
0.18175	126.409
0.182332	117.689
0.182915	108.27
0.183497	100.241
0.18408	94.7864
0.184662	89.3724
0.185245	83.4434
0.185827	76.5819
0.18641	68.646
0.186993	60.1775
0.187575	52.7749
0.188158	44.2883
0.18874	36.3344
0.189323	30.2937
0.189905	26.9473
0.190488	25.7299
0.19107	26.5794
0.191653	27.389
0.192235	28.1102
0.192818	28.6752
0.1934	28.8066
0.193983	28.7855
0.194565	28.7179
0.195148	28.6517
0.195731	28.58
0.196313	28.5088
0.196896	28.4385
0.197478	28.3695
0.198061	28.3022
0.198643	28.2361
0.199226	28.1711
0.199808	28.1047
0.200391	28.0367
0.200973	27.9662
0.201556	27.8967
0.202138	27.8248
0.202721	27.7504
0.203303	27.6731
0.203886	27.5966
0.204468	27.5205
0.205051	27.4445
0.205634	27.3678
0.206216	27.2909
0.206799	27.2138
0.207381	27.1366
0.207964	27.0601
0.208546	26.9842
0.209129	26.9102
0.209711	26.8353
0.210294	26.7598
0.210876	26.6835
0.211459	26.6089
0.212041	26.534
0.212624	26.4587
0.213206	26.3831
0.213789	26.3111
0.214372	26.2422
0.214954	26.1781
0.215537	26.1127
0.216119	26.0458
0.216702	25.9789
0.217284	25.9106
0.217867	25.841
0.218449	25.7714
0.219032	25.7007
0.219614	25.6291
0.220197	25.5565
0.220779	25.4854
0.221362	25.4153
0.221944	25.3465
0.222527	25.2767
0.223109	25.2072
0.223692	25.1381
0.224275	25.069
0.224857	24.9991
0.22544	24.9287
0.226022	24.8585
0.226605	24.7893
0.227187	24.7204
0.22777	24.6518
0.228352	24.5834
0.228935	24.5148
0.229517	24.4457
0.2301	24.3755
0.230682	24.3064
0.231265	24.2377
0.231847	24.1687
0.23243	24.1006
0.233013	24.0325
0.233595	23.9642
0.234178	23.8949
0.23476	23.8255
0.235343	23.756
0.235925	23.6865
0.236508	23.6178
0.23709	23.549
0.237673	23.4791
0.238255	23.4103
0.238838	23.3419
0.23942	23.2736
0.240003	23.2026
0.240585	23.1337
0.241168	23.0659
0.24175	22.9973
0.242333	22.929
0.242916	22.8606
0.243498	22.7919
0.244081	22.7222
0.244663	22.6526
0.245246	22.5834
0.245828	22.5158
0.246411	22.4474
0.246993	22.3786
0.247576	22.3092
0.248158	22.2406
0.248741	22.1719
0.249323	22.1028
0.249906	22.0352
0.250488	21.9681
0.251071	21.9009
0.251654	21.8324
0.252236	21.7642
0.252819	21.6961
0.253401	21.6278
0.253984	21.5598
0.254566	21.4925
0.255149	21.4262
0.255731	21.3578
0.256314	21.2906
0.256896	21.2239
0.257479	21.1567
0.258061	21.0902
0.258644	21.0237
0.259226	20.9567
0.259809	20.8888
0.260392	20.8213
0.260974	20.7546
0.261557	20.6858
0.262139	20.6176
0.262722	20.5495
0.263304	20.4812
0.263887	20.4139
0.264469	20.3467
0.265052	20.279
0.265634	20.2121
0.266217	20.1446
0.266799	20.0765
0.267382	20.0113
0.267964	19.95
0.268547	19.8915
0.269129	19.8308
0.269712	19.7678
0.270295	19.7014
0.270877	19.6331
0.27146	19.5649
0.272042	19.4971
0.272625	19.431
0.273207	19.3638
0.27379	19.2961
0.274372	19.2285
0.274955	19.1607
0.275537	19.0935
0.27612	19.0272
0.276702	18.9608
0.277285	18.8942
0.277867	18.8273
0.27845	18.76
0.279032	18.6923
0.279615	18.6251
0.280198	18.5592
0.28078	18.493
0.281363	18.4275
0.281945	18.3627
0.282528	18.2973
0.28311	18.2316
0.283693	18.1658
0.284275	18.1009
0.284858	18.0348
0.28544	17.9684
0.286023	17.9023
0.286605	17.8358
0.287188	17.7697
0.28777	17.704
0.288353	17.6392
0.288936	17.5742
0.289518	17.509
0.290101	17.443
0.290683	17.3777
0.291266	17.3126
0.291848	17.2475
0.292431	17.1825
0.293013	17.1168
0.293596	17.0506
0.294178	16.9864
0.294761	16.9222
0.295343	16.858
0.295926	16.7942
0.296508	16.7296
0.297091	16.6646
0.297673	16.5994
0.298256	16.5326
0.298839	16.4661
0.299421	16.4
0.300004	16.3343
0.300586	16.2685
0.301169	16.2033
0.301751	16.1397
0.302334	16.0746
0.302916	16.0092
0.303499	15.9439
0.304081	15.8793
0.304664	15.8144
0.305246	15.7492
0.305829	15.6848
0.306411	15.6214
0.306994	15.5582
0.307577	15.4946
0.308159	15.431
0.308742	15.3674
0.309324	15.3037
0.309907	15.2394
0.310489	15.176
0.311072	15.1132
0.311654	15.0498
0.312237	14.9868
0.312819	14.9239
0.313402	14.8607
0.313984	14.7978
0.314567	14.7355
0.315149	14.6737
0.315732	14.6106
0.316315	14.5477
0.316897	14.4853
0.31748	14.4244
0.318062	14.3684
0.318645	14.3133
0.319227	14.2571
0.31981	14.2012
0.320392	14.146
0.320975	14.0917
0.321557	14.0412
0.32214	13.99
0.322722	13.9377
0.323305	13.8826
0.323887	13.8266
0.32447	13.77
0.325052	13.7139
0.325635	13.6574
0.326218	13.6006
0.3268	13.5432
0.327383	13.4857
0.327965	13.4278
0.328548	13.3691
0.32913	13.3117
0.329713	13.2542
0.330295	13.1965
0.330878	13.1393
0.33146	13.0822
0.332043	13.025
0.332625	12.9669
0.333208	12.909
0.33379	12.8517
0.334373	12.7955
0.334956	12.7381
0.335538	12.6805
0.336121	12.6229
0.336703	12.5656
0.337286	12.5082
0.337868	12.4505
0.338451	12.3917
0.339033	12.3289
0.339616	12.2659
0.340198	12.2047
0.340781	12.1426
0.341363	12.0811
0.341946	12.0202
0.342528	11.9593
0.343111	11.8983
0.343693	11.8373
0.344276	11.7768
0.344859	11.7167
0.345441	11.6566
0.346024	11.5963
0.346606	11.537
0.347189	11.4785
0.347771	11.4205
0.348354	11.363
0.348936	11.3062
0.349519	11.2495
0.350101	11.1922
0.350684	11.2662
0.351266	11.3374
0.351849	11.3662
0.352431	11.4219
0.353014	11.5518
0.353597	11.7927
0.354179	12.5222
0.354762	13.539
0.355344	14.8053
0.355927	16.4143
0.356509	18.0362
0.357092	19.6282
0.357674	21.1699
0.358257	21.7625
0.358839	22.0059
0.359422	21.9862
0.360004	21.9654
0.360587	21.9459
0.361169	21.927
0.361752	21.9086
0.362334	21.8899
0.362917	21.8712
0.3635	21.8525
0.364082	21.834
0.364665	21.8151
0.365247	21.7959
0.36583	21.7768
0.366412	21.7583
0.366995	21.7398
0.367577	21.7209
0.36816	21.7016
0.368742	21.6822
0.369325	21.6625
0.369907	21.6417
0.37049	21.6208
0.371072	21.571
0.371655	21.3941
0.372238	21.2704
0.37282	21.1545
0.373403	21.021
0.373985	20.7675
0.374568	20.2924
0.37515	19.5695
0.375733	18.5105
0.376315	17.2532
0.376898	15.6048
0.37748	13.9214
0.378063	12.2562
0.378645	10.6312
0.379228	9.97308
0.37981	9.65463
0.380393	9.59909
0.380975	9.54425
0.381558	9.48761
0.382141	9.43055
0.382723	9.37453
0.383306	9.31816
0.383888	9.26204
0.384471	9.20635
0.385053	9.15006
0.385636	9.09434
0.386218	9.03913
0.386801	8.98429
0.387383	8.92936
0.387966	8.87429
0.388548	8.81896
0.389131	8.76306
0.389713	8.70762
0.390296	8.65283
0.390879	8.59798
0.391461	8.54375
0.392044	8.48976
0.392626	8.43498
0.393209	8.38022
0.393791	8.32506
0.394374	8.269
0.394956	8.2142
0.395539	8.15975
0.396121	8.10549
0.396704	8.05014
0.397286	7.99576
0.397869	7.94162
0.398451	7.88622
0.399034	7.83054
0.399616	7.77418
0.400199	7.71674
0.400782	7.65925
0.401364	7.60299
0.401947	7.54789
0.402529	7.49224
0.403112	7.43714
0.403694	7.3824
0.404277	7.32798
0.404859	7.27344
0.405442	7.21898
0.406024	7.1647
0.406607	7.11051
0.407189	7.05583
0.407772	7.00087
0.408354	6.94692
0.408937	6.8961
0.40952	6.84612
0.410102	6.7945
0.410685	6.7416
0.411267	6.6892
0.41185	6.63786
0.412432	6.58595
0.413015	6.53443
0.413597	6.48319
0.41418	6.43189
0.414762	6.38107
0.415345	6.32999
0.415927	6.27782
0.41651	6.22627
0.417092	6.1749
0.417675	6.12367
0.418258	6.07342
0.41884	6.02355
0.419423	5.97373
0.420005	5.92285
0.420588	5.87544
0.42117	5.82863
0.421753	5.78071
0.422335	5.73135
0.422918	5.68274
0.4235	5.63505
0.424083	5.5857
0.424665	5.53653
0.425248	5.48733
0.42583	5.43757
0.426413	5.38828
0.426995	5.33905
0.427578	5.28967
0.428161	5.245
0.428743	5.20109
0.429326	5.15781
0.429908	5.10841
0.430491	5.05743
0.431073	5.00817
0.431656	4.95866
0.432238	4.90926
0.432821	4.86006
0.433403	4.81038
0.433986	4.761
0.434568	4.71187
0.435151	4.66278
0.435733	4.61392
0.436316	4.56525
0.436898	4.51679
0.437481	4.46906
0.438064	4.42124
0.438646	4.3732
0.439229	4.32548
0.439811	4.27804
0.440394	4.2309
0.440976	4.18434
0.441559	4.13744
0.442141	4.09052
0.442724	4.04378
0.443306	3.99699
0.443889	3.9504
0.444471	3.90403
0.445054	3.85726
0.445636	3.81071
0.446219	3.76437
0.446802	3.71834
0.447384	3.67266
0.447967	3.62712
0.448549	3.58166
0.449132	3.53696
0.449714	3.492
0.450297	3.44666
0.450879	3.40099
0.451462	3.35464
0.452044	3.30826
0.452627	3.263
0.453209	3.21723
0.453792	3.17091
0.454374	3.12386
0.454957	3.0778
0.455539	3.03217
0.456122	2.98688
0.456705	2.94149
0.457287	2.89658
0.45787	2.85151
0.458452	2.80525
0.459035	2.76084
0.459617	2.71606
0.4602	2.67036
0.460782	2.62481
0.461365	2.57994
0.461947	2.53556
0.46253	2.49136
0.463112	2.44684
0.463695	2.40254
0.464277	2.35893
0.46486	2.31537
0.465443	2.27244
0.466025	2.23015
0.466608	2.18773
0.46719	2.14493
0.467773	2.10202
0.468355	2.05948
0.468938	2.01725
0.46952	1.97483
0.470103	1.93195
0.470685	1.89024
0.471268	1.84842
0.47185	1.80655
0.472433	1.76589
0.473015	1.72485
0.473598	1.68394
0.47418	1.64404
0.474763	1.6053
0.475346	1.56652
0.475928	1.52725
0.476511	1.4869
0.477093	1.44703
0.477676	1.40769
0.478258	1.36928
0.478841	1.33001
0.479423	1.29053
0.480006	1.25148
0.480588	1.21299
0.481171	1.17572
0.481753	1.14001
0.482336	1.10588
0.482918	1.07157
0.483501	1.03611
0.484084	0.999894
0.484666	0.962825
0.485249	0.924536
0.485831	0.885795
0.486414	0.847424
0.486996	0.809489
0.487579	0.77155
0.488161	0.734388
0.488744	0.697824
0.489326	0.661775
0.489909	0.625292
0.490491	0.588902
0.491074	0.552889
0.491656	0.516445
0.492239	0.480698
0.492822	0.445597
0.493404	0.409975
0.493987	0.374866
0.494569	0.339948
0.495152	0.304801
0.495734	0.269156
0.496317	0.233436
0.496899	0.197787
0.497482	0.163108
0.498064	0.128367
0.498647	0.093465
0.499229	0.058004
0.499812	0.022879
0.500394	-0.012045
0.500977	-0.046839
0.501559	-0.080304
0.502142	-0.114082
0.502725	-0.148689
0.503307	-0.182435
0.50389	-0.21661
0.504472	-0.251072
0.505055	-0.285296
0.505637	-0.318739
0.50622	-0.351411
0.506802	-0.382966
0.507385	-0.415632
0.507967	-0.448189
0.50855	-0.480389
0.509132	-0.512447
0.509715	-0.54469
0.510297	-0.577017
0.51088	-0.60916
0.511463	-0.641526
0.512045	-0.673766
0.512628	-0.705586
0.51321	-0.739428
0.513793	-0.772601
0.514375	-0.804776
0.514958	-0.83651
0.51554	-0.868508
0.516123	-0.900457
0.516705	-0.931601
0.517288	-0.963023
0.51787	-0.994313
0.518453	-1.02521
0.519035	-1.05669
0.519618	-1.08736
0.5202	-1.11723
0.520783	-1.14731
0.521366	-1.17727
0.521948	-1.20747
0.522531	-1.23871
0.523113	-1.26883
0.523696	-1.29866
0.524278	-1.32848
0.524861	-1.35786
0.525443	-1.38715
0.526026	-1.41632
0.526608	-1.44486
0.527191	-1.47499
0.527773	-1.50531
0.528356	-1.53409
0.528938	-1.56331
0.529521	-1.5931
0.530104	-1.62356
0.530686	-1.65254
0.531269	-1.68137
0.531851	-1.70999
0.532434	-1.73808
0.533016	-1.76686
0.533599	-1.7956
0.534181	-1.8236
0.534764	-1.84959
0.535346	-1.87495
0.535929	-1.89962
0.536511	-1.92511
0.537094	-1.95118
0.537676	-1.97823
0.538259	-2.00462
0.538841	-2.03079
0.539424	-2.05692
0.540007	-2.08248
0.540589	-2.1088
0.541172	-2.13579
0.541754	-2.16183
0.542337	-2.18766
0.542919	-2.21277
0.543502	-2.23583
0.544084	-2.26011
0.544667	-2.28471
0.545249	-2.30937
0.545832	-2.33401
0.546414	-2.35806
0.546997	-2.3817
0.547579	-2.40609
0.548162	-2.429
0.548744	-2.45151
0.549327	-2.47483
0.54991	-2.49734
0.550492	-2.51947
0.551075	-2.5413
0.551657	-2.56372
0.55224	-2.58575
0.552822	-2.60771
0.553405	-2.63128
0.553987	-2.65337
0.55457	-2.67448
0.555152	-2.69465
0.555735	-2.71615
0.556317	-2.73793
0.5569	-2.75981
0.557482	-2.78135
0.558065	-2.80304
0.558648	-2.8249
0.55923	-2.84703
0.559813	-2.86919
0.560395	-2.89129
0.560978	-2.91325
0.56156	-2.93419
0.562143	-2.95462
0.562725	-2.97468
0.563308	-2.99597
0.56389	-3.01845
0.564473	-3.04132
0.565055	-3.06279
0.565638	-3.08331
0.56622	-3.10423
0.566803	-3.12659
0.567385	-3.14872
0.567968	-3.16988
0.568551	-3.19006
0.569133	-3.21083
0.569716	-3.23114
0.570298	-3.25109
0.570881	-3.27074
0.571463	-3.29072
0.572046	-3.31075
0.572628	-3.33067
0.573211	-3.3512
0.573793	-3.37071
0.574376	-3.38923
0.574958	-3.40827
0.575541	-3.42774
0.576123	-3.44714
0.576706	-3.46558
0.577289	-3.48443
0.577871	-3.50288
0.578454	-3.52058
0.579036	-3.53851
0.579619	-3.55645
0.580201	-3.57432
0.580784	-3.59163
0.581366	-3.60869
0.581949	-3.62564
0.582531	-3.64258
0.583114	-3.6607
0.583696	-3.6783
0.584279	-3.69486
0.584861	-3.71131
0.585444	-3.72792
0.586026	-3.74456
0.586609	-3.76072
0.587192	-3.77587
0.587774	-3.79041
0.588357	-3.80448
0.588939	-3.8188
0.589522	-3.83311
0.590104	-3.84698
0.590687	-3.86234
0.591269	-3.87864
0.591852	-3.89522
0.592434	-3.91098
0.593017	-3.92663
0.593599	-3.94254
0.594182	-3.95762
0.594764	-3.97249
0.595347	-3.98725
0.59593	-4.0023
0.596512	-4.01689
0.597095	-4.03136
0.597677	-4.04622
0.59826	-4.05965
0.598842	-4.07304
0.599425	-4.0869
0.600007	-4.10005
0.60059	-4.1132
0.601172	-4.12634
0.601755	-4.13935
0.602337	-4.15217
0.60292	-4.16487
0.603502	-4.17746
0.604085	-4.18923
0.604668	-4.20068
0.60525	-4.2119
0.605833	-4.22243
0.606415	-4.23371
0.606998	-4.24556
0.60758	-4.25731
0.608163	-4.26805
0.608745	-4.27848
0.609328	-4.28913
0.60991	-4.29952
0.610493	-4.31006
0.611075	-4.32085
0.611658	-4.33011
0.61224	-4.33923
0.612823	-4.34827
0.613405	-4.35749
0.613988	-4.36616
0.614571	-4.37445
0.615153	-4.38235
0.615736	-4.39081
0.616318	-4.39877
0.616901	-4.40612
0.617483	-4.41373
0.618066	-4.42072
0.618648	-4.42744
0.619231	-4.43459
0.619813	-4.44192
0.620396	-4.44923
0.620978	-4.45642
0.621561	-4.46282
0.622143	-4.46941
0.622726	-4.47619
0.623309	-4.48223
0.623891	-4.48802
0.624474	-4.4936
0.625056	-4.49886
0.625639	-4.5042
0.626221	-4.50979
0.626804	-4.51578
0.627386	-4.51987
0.627969	-4.5237
0.628551	-4.52746
0.629134	-4.53182
0.629716	-4.53617
0.630299	-4.54009
0.630881	-4.54276
0.631464	-4.54592
0.632046	-4.54943
0.632629	-4.55331
0.633212	-4.5569
0.633794	-4.56041
0.634377	-4.56377
0.634959	-4.56659
0.635542	-4.56973
0.636124	-4.5727
0.636707	-4.57486
0.637289	-4.57752
0.637872	-4.57998
0.638454	-4.5821
0.639037	-4.58446
0.639619	-4.58659
0.640202	-4.58857
0.640784	-4.59058
0.641367	-4.59193
0.64195	-4.59274
0.642532	-4.59267
0.643115	-4.59301
0.643697	-4.59364
0.64428	-4.59489
0.644862	-4.59554
0.645445	-4.59618
0.646027	-4.5979
0.64661	-4.59909
0.647192	-4.60022
0.647775	-4.60146
0.648357	-4.60265
0.64894	-4.60453
0.649522	-4.60689
0.650105	-4.60823
0.650688	-4.60908
0.65127	-4.61002
0.651853	-4.61189
0.652435	-4.61329
0.653018	-4.6142
0.6536	-4.61452
0.654183	-4.61473
0.654765	-4.61533
0.655348	-4.61619
0.65593	-4.61654
0.656513	-4.61699
0.657095	-4.61766
0.657678	-4.61876
0.65826	-4.61951
0.658843	-4.62023
0.659425	-4.62099
0.660008	-4.6219
0.660591	-4.62221
0.661173	-4.62206
0.661756	-4.62185
0.662338	-4.62239
0.662921	-4.62342
0.663503	-4.62498
0.664086	-4.62603
0.664668	-4.62653
0.665251	-4.62653
0.665833	-4.62827
0.666416	-4.62912
0.666998	-4.62957
0.667581	-4.63065
0.668163	-4.63074
0.668746	-4.63065
0.669329	-4.63084
0.669911	-4.63063
0.670494	-4.63053
0.671076	-4.6306
0.671659	-4.63096
0.672241	-4.63104
0.672824	-4.63101
0.673406	-4.63113
0.673989	-4.63175
0.674571	-4.63246
0.675154	-4.63308
0.675736	-4.63234
0.676319	-4.63221
0.676901	-4.63268
0.677484	-4.63295
0.678066	-4.63322
0.678649	-4.63348
0.679232	-4.63371
0.679814	-4.63262
0.680397	-4.63135
0.680979	-4.63024
0.681562	-4.63121
0.682144	-4.63198
0.682727	-4.63257
0.683309	-4.63318
0.683892	-4.63394
0.684474	-4.63427
0.685057	-4.63333
0.685639	-4.6342
0.686222	-4.63498
0.686804	-4.63526
0.687387	-4.63504
0.68797	-4.63534
0.688552	-4.63597
0.689135	-4.6363
0.689717	-4.6367
0.6903	-4.63684
0.690882	-4.63634
0.691465	-4.63714
0.692047	-4.63795
0.69263	-4.63858
0.693212	-4.63915
0.693795	-4.63962
0.694377	-4.6399
0.69496	-4.63964
0.695542	-4.63989
0.696125	-4.64037
0.696707	-4.64101
0.69729	-4.64134
0.697873	-4.64142
0.698455	-4.64173
0.699038	-4.64156
0.69962	-4.64119
0.700203	-4.64093
0.700785	-4.64252
0.701368	-4.64425
0.70195	-4.6456
0.702533	-4.64607
0.703115	-4.6463
0.703698	-4.64636
0.70428	-4.64653
0.704863	-4.64634
0.705445	-4.64631
0.706028	-4.64712
0.706611	-4.64675
0.707193	-4.64617
0.707776	-4.6456
0.708358	-4.64565
0.708941	-4.64515
0.709523	-4.64443
0.710106	-4.64469
0.710688	-4.64517
0.711271	-4.64576
0.711853	-4.64643
0.712436	-4.64614
0.713018	-4.64583
0.713601	-4.64566
0.714183	-4.64649
0.714766	-4.64748
0.715348	-4.64858
0.715931	-4.64976
0.716514	-4.65032
0.717096	-4.65032
0.717679	-4.64962
0.718261	-4.64956
0.718844	-4.64966
0.719426	-4.6499
0.720009	-4.65073
0.720591	-4.65178
0.721174	-4.65263
0.721756	-4.65226
0.722339	-4.65292
0.722921	-4.6535
0.723504	-4.65344
0.724086	-4.65395
0.724669	-4.65465
0.725251	-4.65543
0.725834	-4.65573
0.726417	-4.65617
0.726999	-4.65677
0.727582	-4.65771
0.728164	-4.65925
0.728747	-4.66065
0.729329	-4.66162
0.729912	-4.66229
0.730494	-4.66305
0.731077	-4.66377
0.731659	-4.66364
0.732242	-4.6635
0.732824	-4.66351
0.733407	-4.66395
0.733989	-4.6647
0.734572	-4.66519
0.735155	-4.66524
0.735737	-4.66507
0.73632	-4.66515
0.736902	-4.66521
0.737485	-4.66406
0.738067	-4.66432
0.73865	-4.66498
0.739232	-4.6653
0.739815	-4.66523
0.740397	-4.66519
0.74098	-4.66525
0.741562	-4.6647
0.742145	-4.66504
0.742727	-4.66567
0.74331	-4.66481
0.743892	-4.66498
0.744475	-4.66522
0.745058	-4.66489
0.74564	-4.66487
0.746223	-4.66511
0.746805	-4.66558
0.747388	-4.66551
0.74797	-4.66534
0.748553	-4.66513
0.749135	-4.66502
0.749718	-4.66514
0.7503	-4.66543
0.750883	-4.66536
0.751465	-4.6651
0.752048	-4.66472
0.75263	-4.66468
0.753213	-4.66474
0.753796	-4.66491
0.754378	-4.6653
0.754961	-4.66515
0.755543	-4.66478
0.756126	-4.66425
0.756708	-4.66432
0.757291	-4.66416
0.757873	-4.66402
0.758456	-4.66494
0.759038	-4.66626
0.759621	-4.66754
0.760203	-4.66837
0.760786	-4.66891
0.761368	-4.66925
0.761951	-4.66942
0.762533	-4.67004
0.763116	-4.67062
0.763699	-4.67131
0.764281	-4.67262
0.764864	-4.67323
0.765446	-4.67381
0.766029	-4.67484
0.766611	-4.67459
0.767194	-4.67466
0.767776	-4.67519
0.768359	-4.67499
0.768941	-4.67542
0.769524	-4.6761
0.770106	-4.6764
0.770689	-4.67661
0.771271	-4.67719
0.771854	-4.67846
0.772437	-4.67911
0.773019	-4.6799
0.773602	-4.68087
0.774184	-4.6819
0.774767	-4.68246
0.775349	-4.68299
0.775932	-4.68425
0.776514	-4.68475
0.777097	-4.68489
0.777679	-4.68472
0.778262	-4.68548
0.778844	-4.68631
0.779427	-4.68698
0.780009	-4.6865
0.780592	-4.68621
0.781174	-4.68639
0.781757	-4.68753
0.78234	-4.68806
0.782922	-4.6883
0.783505	-4.6883
0.784087	-4.68766
0.78467	-4.68699
0.785252	-4.68644
0.785835	-4.68657
0.786417	-4.68637
0.787	-4.68626
0.787582	-4.68659
0.788165	-4.6859
0.788747	-4.68583
0.78933	-4.68654
0.789912	-4.68586
0.790495	-4.68529
0.791078	-4.68489
0.79166	-4.685
0.792243	-4.68508
0.792825	-4.68522
0.793408	-4.68546
0.79399	-4.68479
0.794573	-4.68462
0.795155	-4.685
0.795738	-4.68535
0.79632	-4.68509
0.796903	-4.68469
0.797485	-4.68501
0.798068	-4.68524
0.79865	-4.68516
0.799233	-4.68461
0.799816	-4.68466
0.800398	-4.6849
0.800981	-4.68528
0.801563	-4.68552
0.802146	-4.6852
0.802728	-4.68465
0.803311	-4.68444
0.803893	-4.6846
0.804476	-4.68514
0.805058	-4.68479
0.805641	-4.68522
0.806223	-4.68625
0.806806	-4.68759
0.807388	-4.68799
0.807971	-4.68785
0.808553	-4.68724
0.809136	-4.68769
0.809719	-4.688
0.810301	-4.68804
0.810884	-4.68921
0.811466	-4.68975
0.812049	-4.68971
0.812631	-4.68882
0.813214	-4.68811
0.813796	-4.68775
0.814379	-4.688
0.814961	-4.68875
0.815544	-4.68936
0.816126	-4.68973
0.816709	-4.68938
0.817291	-4.68884
0.817874	-4.68863
0.818457	-4.68998
0.819039	-4.69076
0.819622	-4.69108
0.820204	-4.69089
0.820787	-4.69154
0.821369	-4.69205
0.821952	-4.69243
0.822534	-4.69318
0.823117	-4.69373
0.823699	-4.69416
0.824282	-4.69449
0.824864	-4.69503
0.825447	-4.69575
0.826029	-4.69671
0.826612	-4.69575
0.827195	-4.69481
0.827777	-4.69402
0.82836	-4.69383
0.828942	-4.69473
0.829525	-4.69574
0.830107	-4.69583
0.83069	-4.69573
0.831272	-4.69545
0.831855	-4.69496
0.832437	-4.69493
0.83302	-4.69591
0.833602	-4.69752
0.834185	-4.69815
0.834767	-4.69811
0.83535	-4.6978
0.835932	-4.69754
0.836515	-4.69721
0.837098	-4.69725
0.83768	-4.69778
0.838263	-4.69892
0.838845	-4.69882
0.839428	-4.69811
0.84001	-4.69816
0.840593	-4.69888
0.841175	-4.69924
0.841758	-4.69848
0.84234	-4.6982
0.842923	-4.69794
0.843505	-4.69769
0.844088	-4.69793
0.84467	-4.69853
0.845253	-4.69918
0.845836	-4.69919
0.846418	-4.69967
0.847001	-4.70062
0.847583	-4.70221
0.848166	-4.7028
0.848748	-4.70327
0.849331	-4.70367
0.849913	-4.70401
0.850496	-4.70405
0.851078	-4.70406
0.851661	-4.7044
0.852243	-4.70436
0.852826	-4.70448
0.853408	-4.70497
0.853991	-4.70413
0.854573	-4.70372
0.855156	-4.70379
0.855739	-4.7047
0.856321	-4.70536
0.856904	-4.70584
0.857486	-4.70663
0.858069	-4.70714
0.858651	-4.7073
0.859234	-4.70717
0.859816	-4.70761
0.860399	-4.70841
0.860981	-4.70923
0.861564	-4.70966
0.862146	-4.71009
0.862729	-4.71076
0.863311	-4.71123
0.863894	-4.71147
0.864477	-4.71159
0.865059	-4.71286
0.865642	-4.71285
0.866224	-4.71219
0.866807	-4.71171
0.867389	-4.71168
0.867972	-4.71174
0.868554	-4.71175
0.869137	-4.71168
0.869719	-4.71184
0.870302	-4.71218
0.870884	-4.71218
0.871467	-4.71326
0.872049	-4.71473
0.872632	-4.71574
0.873214	-4.71708
0.873797	-4.7183
0.87438	-4.71923
0.874962	-4.71918
0.875545	-4.71939
0.876127	-4.71974
0.87671	-4.71951
0.877292	-4.72016
0.877875	-4.72095
0.878457	-4.72114
0.87904	-4.72133
0.879622	-4.72172
0.880205	-4.72238
0.880787	-4.72274
0.88137	-4.72217
0.881952	-4.72111
0.882535	-4.72105
0.883117	-4.72092
0.8837	-4.72058
0.884283	-4.71983
0.884865	-4.72034
0.885448	-4.72
0.88603	-4.71848
0.886613	-4.71926
0.887195	-4.71997
0.887778	-4.72052
0.88836	-4.72042
0.888943	-4.71994
0.889525	-4.71963
0.890108	-4.72
0.89069	-4.72033
0.891273	-4.72088
0.891855	-4.7216
0.892438	-4.71996
0.893021	-4.71917
0.893603	-4.71889
0.894186	-4.71838
0.894768	-4.71767
0.895351	-4.71746
0.895933	-4.71836
0.896516	-4.71909
0.897098	-4.7194
0.897681	-4.71928
0.898263	-4.71887
0.898846	-4.71858
0.899428	-4.71848
0.900011	-4.71883
0.900593	-4.71948
0.901176	-4.71948
0.901758	-4.71828
0.902341	-4.71928
0.902924	-4.7195
0.903506	-4.71902
0.904089	-4.7198
0.904671	-4.72121
0.905254	-4.72231
0.905836	-4.72148
0.906419	-4.72252
0.907001	-4.72363
0.907584	-4.72426
0.908166	-4.72454
0.908749	-4.72485
0.909331	-4.72519
0.909914	-4.72588
0.910496	-4.72626
0.911079	-4.72614
0.911662	-4.72654
0.912244	-4.72646
0.912827	-4.72579
0.913409	-4.72739
0.913992	-4.72806
0.914574	-4.72807
0.915157	-4.72787
0.915739	-4.72898
0.916322	-4.72995
0.916904	-4.72985
0.917487	-4.72898
0.918069	-4.72892
0.918652	-4.72974
0.919234	-4.72965
0.919817	-4.72982
0.920399	-4.73025
0.920982	-4.73103
0.921565	-4.73076
0.922147	-4.73095
0.92273	-4.73245
0.923312	-4.7329
0.923895	-4.73361
0.924477	-4.73459
0.92506	-4.73525
0.925642	-4.73517
0.926225	-4.73526
0.926807	-4.737
0.92739	-4.73719
0.927972	-4.73731
0.928555	-4.73787
0.929137	-4.73772
0.92972	-4.73812
0.930303	-4.73887
0.930885	-4.73857
0.931468	-4.73903
0.93205	-4.73957
0.932633	-4.73941
0.933215	-4.7402
0.933798	-4.74054
0.93438	-4.74001
0.934963	-4.74094
0.935545	-4.74172
0.936128	-4.74226
0.93671	-4.74219
0.937293	-4.74246
0.937875	-4.74298
0.938458	-4.74381
0.93904	-4.74412
0.939623	-4.74461
0.940206	-4.74538
0.940788	-4.7452
0.941371	-4.74436
0.941953	-4.74336
0.942536	-4.74375
0.943118	-4.74418
0.943701	-4.74468
0.944283	-4.74531
0.944866	-4.74561
0.945448	-4.74573
0.946031	-4.74569
0.946613	-4.74533
0.947196	-4.74465
0.947778	-4.74392
0.948361	-4.74374
0.948944	-4.74286
0.949526	-4.74236
0.950109	-4.74291
0.950691	-4.74242
0.951274	-4.74258
0.951856	-4.74338
0.952439	-4.74341
0.953021	-4.74357
0.953604	-4.74363
0.954186	-4.74326
0.954769	-4.74346
0.955351	-4.7436
0.955934	-4.74344
0.956516	-4.74392
0.957099	-4.74457
0.957681	-4.74529
0.958264	-4.74579
0.958847	-4.74617
0.959429	-4.74641
0.960012	-4.7464
0.960594	-4.74593
0.961177	-4.74588
0.961759	-4.7465
0.962342	-4.74709
0.962924	-4.74747
0.963507	-4.74763
0.964089	-4.74714
0.964672	-4.74651
0.965254	-4.74585
0.965837	-4.74617
0.966419	-4.74632
0.967002	-4.74621
0.967585	-4.74652
0.968167	-4.74733
0.96875	-4.74817
0.969332	-4.74803
0.969915	-4.74843
0.970497	-4.74862
0.97108	-4.74818
0.971662	-4.7483
0.972245	-4.7484
0.972827	-4.74846
0.97341	-4.74891
0.973992	-4.7496
0.974575	-4.75022
0.975157	-4.75029
0.97574	-4.75088
0.976323	-4.75122
0.976905	-4.75094
0.977488	-4.75153
0.97807	-4.75142
0.978653	-4.75077
0.979235	-4.75064
0.979818	-4.75077
0.9804	-4.75077
0.980983	-4.75011
0.981565	-4.75036
0.982148	-4.75071
0.98273	-4.75094
0.983313	-4.75182
0.983895	-4.75258
0.984478	-4.75322
0.98506	-4.75375
0.985643	-4.75421
0.986226	-4.75465
0.986808	-4.75512
0.987391	-4.75549
0.987973	-4.75611
0.988556	-4.75707
0.989138	-4.75712
0.989721	-4.75716
0.990303	-4.75721
0.990886	-4.75734
0.991468	-4.75782
0.992051	-4.75857
0.992633	-4.7596
0.993216	-4.75995
0.993798	-4.75996
0.994381	-4.75975
0.994964	-4.7603
0.995546	-4.76138
0.996129	-4.7625
0.996711	-4.76277
0.997294	-4.76377
0.997876	-4.7642
0.998459	-4.76337
0.999041	-4.76281
0.999624	-4.76257
1.00021	-4.76254
1.00079	-4.76206
1.00137	-4.76291
1.00195	-4.76407
1.00254	-4.76428
1.00312	-4.76449
1.0037	-4.7644
1.00428	-4.76389
1.00487	-4.76284
1.00545	-4.76245
1.00603	-4.76269
1.00661	-4.76356
1.0072	-4.76411
1.00778	-4.76404
1.00836	-4.76274
1.00894	-4.76242
1.00953	-4.7624
1.01011	-4.76259
1.01069	-4.76384
1.01127	-4.76479
1.01186	-4.76557
1.01244	-4.76664
1.01302	-4.76622
1.01361	-4.76586
1.01419	-4.76679
1.01477	-4.76746
1.01535	-4.76786
1.01594	-4.76797
1.01652	-4.76748
1.0171	-4.76704
1.01768	-4.76674
1.01826	-4.7667
1.01885	-4.76662
1.01943	-4.76639
1.02001	-4.76756
1.02059	-4.7687
1.02118	-4.76972
1.02176	-4.77044
1.02234	-4.77085
1.02293	-4.77102
1.02351	-4.77095
1.02409	-4.77114
1.02467	-4.77146
1.02526	-4.77187
1.02584	-4.77226
1.02642	-4.77269
1.027	-4.77308
1.02758	-4.77284
1.02817	-4.77225
1.02875	-4.77217
1.02933	-4.77382
1.02991	-4.77425
1.0305	-4.77437
1.03108	-4.77437
1.03166	-4.77367
1.03225	-4.77359
1.03283	-4.77389
1.03341	-4.77383
1.03399	-4.77445
1.03458	-4.77505
1.03516	-4.77512
1.03574	-4.77527
1.03632	-4.77527
1.03691	-4.77512
1.03749	-4.77522
1.03807	-4.77574
1.03865	-4.77643
1.03924	-4.77666
1.03982	-4.77783
1.0404	-4.77871
1.04098	-4.77842
1.04157	-4.77837
1.04215	-4.77846
1.04273	-4.77862
1.04331	-4.77841
1.0439	-4.77876
1.04448	-4.7794
1.04506	-4.77991
1.04564	-4.78044
1.04623	-4.78104
1.04681	-4.78177
1.04739	-4.78172
1.04797	-4.78196
1.04856	-4.78243
1.04914	-4.78223
1.04972	-4.78205
1.0503	-4.78199
1.05089	-4.78226
1.05147	-4.78235
1.05205	-4.7827
1.05263	-4.7835
1.05322	-4.78308
1.0538	-4.78263
1.05438	-4.78224
1.05496	-4.78241
1.05555	-4.78228
1.05613	-4.78182
1.05671	-4.78084
1.05729	-4.78035
1.05788	-4.78035
1.05846	-4.7809
1.05904	-4.78074
1.05962	-4.78076
1.06021	-4.78089
1.06079	-4.7809
1.06137	-4.78177
1.06195	-4.78263
1.06254	-4.7827
1.06312	-4.78296
1.0637	-4.78305
1.06428	-4.78294
1.06487	-4.7839
1.06545	-4.78412
1.06603	-4.78398
1.06662	-4.78441
1.0672	-4.78469
1.06778	-4.78505
1.06836	-4.78566
1.06895	-4.78571
1.06953	-4.7863
1.07011	-4.78763
1.07069	-4.7886
1.07127	-4.7894
1.07186	-4.78993
1.07244	-4.7901
1.07302	-4.79036
1.0736	-4.79089
1.07419	-4.79171
1.07477	-4.79298
1.07535	-4.7945
1.07594	-4.79528
1.07652	-4.79625
1.0771	-4.79731
1.07768	-4.79837
1.07827	-4.79888
1.07885	-4.79899
1.07943	-4.7987
1.08001	-4.79968
1.0806	-4.7999
1.08118	-4.79966
1.08176	-4.79993
1.08234	-4.80049
1.08293	-4.801
1.08351	-4.80114
1.08409	-4.80173
1.08467	-4.8024
1.08526	-4.80305
1.08584	-4.80284
1.08642	-4.80283
1.087	-4.80289
1.08759	-4.80262
1.08817	-4.80295
1.08875	-4.80332
1.08933	-4.80337
1.08992	-4.80284
1.0905	-4.80249
1.09108	-4.80236
1.09166	-4.80141
1.09225	-4.80044
1.09283	-4.7998
1.09341	-4.80044
1.09399	-4.80056
1.09458	-4.80046
1.09516	-4.80024
1.09574	-4.79964
1.09632	-4.7993
1.09691	-4.79922
1.09749	-4.79872
1.09807	-4.79884
1.09865	-4.79927
1.09924	-4.79972
1.09982	-4.80075
1.1004	-4.80145
1.10098	-4.80137
1.10157	-4.8018
1.10215	-4.80225
1.10273	-4.80263
1.10331	-4.8025
1.1039	-4.80251
1.10448	-4.80245
1.10506	-4.80202
1.10564	-4.80181
1.10623	-4.80168
1.10681	-4.80158
1.10739	-4.80175
1.10797	-4.80252
1.10856	-4.80361
1.10914	-4.80367
1.10972	-4.80434
1.11031	-4.80534
1.11089	-4.80655
1.11147	-4.80745
1.11205	-4.80842
1.11264	-4.80954
1.11322	-4.81067
1.1138	-4.81123
1.11438	-4.81145
1.11496	-4.81202
1.11555	-4.81262
1.11613	-4.81318
1.11671	-4.81361
1.11729	-4.81349
1.11788	-4.81309
1.11846	-4.81248
1.11904	-4.81225
1.11963	-4.81254
1.12021	-4.81289
1.12079	-4.8121
1.12137	-4.812
1.12196	-4.81233
1.12254	-4.81311
1.12312	-4.81291
1.1237	-4.81258
1.12428	-4.8123
1.12487	-4.81244
1.12545	-4.81283
1.12603	-4.81339
1.12662	-4.81438
1.1272	-4.81567
1.12778	-4.81724
1.12836	-4.81778
1.12895	-4.81756
1.12953	-4.81696
1.13011	-4.81794
1.13069	-4.81866
1.13128	-4.81899
1.13186	-4.81859
1.13244	-4.81825
1.13302	-4.81825
1.13361	-4.81871
1.13419	-4.81915
1.13477	-4.81906
1.13535	-4.81867
1.13594	-4.81886
1.13652	-4.81848
1.1371	-4.81794
1.13768	-4.81756
1.13827	-4.818
1.13885	-4.81862
1.13943	-4.81931
1.14001	-4.81988
1.1406	-4.82079
1.14118	-4.8219
1.14176	-4.82296
1.14234	-4.82367
1.14293	-4.82396
1.14351	-4.82359
1.14409	-4.8237
1.14467	-4.82373
1.14526	-4.82364
1.14584	-4.82382
1.14642	-4.82386
1.147	-4.82366
1.14759	-4.82288
1.14817	-4.82166
1.14875	-4.8207
1.14933	-4.82043
1.14992	-4.82106
1.1505	-4.82124
1.15108	-4.82085
1.15166	-4.81963
1.15225	-4.81965
1.15283	-4.82024
1.15341	-4.82072
1.154	-4.82034
1.15458	-4.81994
1.15516	-4.81978
1.15574	-4.82058
1.15633	-4.82099
1.15691	-4.82122
1.15749	-4.82295
1.15807	-4.82395
1.15865	-4.82431
1.15924	-4.82375
1.15982	-4.82397
1.1604	-4.82447
1.16098	-4.82519
1.16157	-4.8243
1.16215	-4.82324
1.16273	-4.82224
[truncated: 36,380 more rows]

## Sheet: Supplementary Fig.4b
									volume (mL)	Normalized Refractive Index			volume (mL)	Molar Mass (g/mol)
									5.99751	0.0241635			7.23005	185590
									6.00329	0.0237825			7.23583	191214
									6.00908	0.0234228			7.24162	191360
									6.01486	0.0230678			7.24741	191674
					Supplementary Fig. 4b				6.02065	0.0226891			7.25319	192053
									6.02644	0.0223657			7.25898	192554
									6.03222	0.0220816			7.26476	193244
									6.03801	0.0218316			7.27055	194203
									6.0438	0.0215954			7.27634	195062
									6.04958	0.0213705			7.28212	195995
									6.05537	0.0210747			7.28791	196996
									6.06116	0.0207602			7.2937	197990
									6.06694	0.0204992			7.29948	199084
									6.07273	0.020286			7.30527	200133
									6.07852	0.0201019			7.31106	201131
									6.0843	0.0199667			7.31684	202280
									6.09009	0.0198691			7.32263	203566
									6.09588	0.0197699			7.32842	204506
									6.10166	0.0196682			7.3342	205147
									6.10745	0.019565			7.33999	205761
									6.11324	0.0194789			7.34578	206680
									6.11902	0.0193989			7.35156	207395
									6.12481	0.0193238			7.35735	208083
									6.1306	0.0192395			7.36314	208725
									6.13638	0.0191473			7.36892	209334
									6.14217	0.0190481			7.37471	209965
									6.14796	0.0189224			7.3805	210652
									6.15374	0.0188882			7.38628	211220
									6.15953	0.018917			7.39207	211667
									6.16532	0.0189591			7.39786	212010
									6.1711	0.0189695			7.40364	212279
									6.17689	0.0189503			7.40943	212638
									6.18268	0.0189542			7.41522	212938
									6.18846	0.0190837			7.421	213197
									6.19425	0.0192413			7.42679	213498
									6.20004	0.0193909			7.43258	213718
									6.20582	0.0195161			7.43836	213730
									6.21161	0.0196192			7.44415	213645
									6.21739	0.0198022			7.44994	213407
									6.22318	0.0200025			7.45572	213265
									6.22897	0.0202012			7.46151	212998
									6.23475	0.0203805			7.4673	212654
									6.24054	0.0205404			7.47308	212205
									6.24633	0.020668			7.47887	211771
									6.25211	0.0207667			7.48465	211441
									6.2579	0.0208861			7.49044	211170
									6.26369	0.0210693			7.49623	210644
									6.26947	0.0212759			7.50201	209952
									6.27526	0.021544			7.5078	209277
									6.28105	0.0218194			7.51359	208742
									6.28683	0.0220996			7.51937	208017
									6.29262	0.0224026			7.52516	207127
									6.29841	0.0227383			7.53095	206342
									6.30419	0.0230529			7.53673	205557
									6.30998	0.023347			7.54252	204740
									6.31577	0.0236535			7.54831	203022
									6.32155	0.0240263
									6.32734	0.0244173
									6.33313	0.0248225
									6.33891	0.0252883
									6.3447	0.0258402
									6.35049	0.0264144
									6.35627	0.0269579
									6.36206	0.0274723
									6.36785	0.028009
									6.37363	0.0285337
									6.37942	0.0291095
									6.38521	0.0297909
									6.39099	0.0304713
									6.39678	0.0311118
									6.40257	0.0317852
									6.40835	0.0325695
									6.41414	0.0332849
									6.41993	0.0340294
									6.42571	0.034825
									6.4315	0.0356005
									6.43728	0.0363683
									6.44307	0.0372839
									6.44886	0.0381354
									6.45464	0.038949
									6.46043	0.0398116
									6.46622	0.0407374
									6.472	0.0416056
									6.47779	0.0424718
									6.48358	0.0433397
									6.48936	0.044216
									6.49515	0.0452519
									6.50094	0.0462734
									6.50672	0.0472397
									6.51251	0.0482018
									6.5183	0.0491898
									6.52408	0.0502624
									6.52987	0.0512706
									6.53566	0.0522618
									6.54144	0.0532868
									6.54723	0.0544399
									6.55302	0.0554778
									6.5588	0.0564324
									6.56459	0.057519
									6.57038	0.0586312
									6.57616	0.0597129
									6.58195	0.0608546
									6.58774	0.0619276
									6.59352	0.0629742
									6.59931	0.0639157
									6.6051	0.0648538
									6.61088	0.0659975
									6.61667	0.0671949
									6.62246	0.0682959
									6.62824	0.0693175
									6.63403	0.0703833
									6.63981	0.0714423
									6.6456	0.0724425
									6.65139	0.0735248
									6.65717	0.0745834
									6.66296	0.0755524
									6.66875	0.0765737
									6.67453	0.0776646
									6.68032	0.0786562
									6.68611	0.0796125
									6.69189	0.0806021
									6.69768	0.0816044
									6.70347	0.0826215
									6.70925	0.083584
									6.71504	0.084454
									6.72083	0.0852756
									6.72661	0.0861091
									6.7324	0.0869375
									6.73819	0.0877175
									6.74397	0.0884612
									6.74976	0.0892144
									6.75555	0.0899709
									6.76133	0.0906473
									6.76712	0.0912502
									6.77291	0.0918593
									6.77869	0.0924381
									6.78448	0.0929591
									6.79027	0.093431
									6.79605	0.0939076
									6.80184	0.0943429
									6.80763	0.0947327
									6.81341	0.0951496
									6.8192	0.0955941
									6.82499	0.0959965
									6.83077	0.0963483
									6.83656	0.0966554
									6.84235	0.0969078
									6.84813	0.0971028
									6.85392	0.09719
									6.8597	0.0972946
									6.86549	0.0973963
									6.87128	0.0974406
									6.87706	0.0974323
									6.88285	0.0974257
									6.88864	0.0974603
									6.89442	0.0974993
									6.90021	0.097525
									6.906	0.0975385
									6.91178	0.0975111
									6.91757	0.0974469
									6.92336	0.0973092
									6.92914	0.0972312
									6.93493	0.0972027
									6.94072	0.0971868
									6.9465	0.0971756
									6.95229	0.0971324
									6.95808	0.0970599
									6.96386	0.09701
									6.96965	0.0970621
									6.97544	0.0971546
									6.98122	0.0972545
									6.98701	0.0973601
									6.9928	0.0975173
									6.99858	0.0976887
									7.00437	0.0979816
									7.01016	0.0983092
									7.01594	0.0986359
									7.02173	0.0990267
									7.02752	0.0995201
									7.0333	0.100023
									7.03909	0.100641
									7.04488	0.101374
									7.05066	0.10226
									7.05645	0.103276
									7.06223	0.104513
									7.06802	0.105973
									7.07381	0.10766
									7.07959	0.109579
									7.08538	0.111798
									7.09117	0.114205
									7.09695	0.11694
									7.10274	0.120092
									7.10853	0.123821
									7.11431	0.128147
									7.1201	0.133224
									7.12589	0.13872
									7.13167	0.144994
									7.13746	0.152351
									7.14325	0.160694
									7.14903	0.17025
									7.15482	0.181153
									7.16061	0.193681
									7.16639	0.207978
									7.17218	0.224313
									7.17797	0.242903
									7.18375	0.264
									7.18954	0.287768
									7.19533	0.313995
									7.20111	0.342967
									7.2069	0.374518
									7.21269	0.40868
									7.21847	0.445531
									7.22426	0.484287
									7.23005	0.524334
									7.23583	0.565499
									7.24162	0.607298
									7.24741	0.649082
									7.25319	0.690347
									7.25898	0.730576
									7.26476	0.769138
									7.27055	0.805817
									7.27634	0.839811
									7.28212	0.87104
									7.28791	0.898699
									7.2937	0.922961
									7.29948	0.944232
									7.30527	0.961893
									7.31106	0.976013
									7.31684	0.986909
									7.32263	0.994426
									7.32842	0.998707
									7.3342	1
									7.33999	0.998745
									7.34578	0.995471
									7.35156	0.989153
									7.35735	0.98079
									7.36314	0.970521
									7.36892	0.958576
									7.37471	0.945285
									7.3805	0.930851
									7.38628	0.915249
									7.39207	0.898621
									7.39786	0.881112
									7.40364	0.863008
									7.40943	0.844625
									7.41522	0.825832
									7.421	0.806725
									7.42679	0.78762
									7.43258	0.768379
									7.43836	0.748997
									7.44415	0.729573
									7.44994	0.710218
									7.45572	0.691255
									7.46151	0.672496
									7.4673	0.654011
									7.47308	0.635741
									7.47887	0.61788
									7.48465	0.600708
									7.49044	0.583956
									7.49623	0.567236
									7.50201	0.550813
									7.5078	0.5349
									7.51359	0.519691
									7.51937	0.504756
									7.52516	0.490152
									7.53095	0.475973
									7.53673	0.462158
									7.54252	0.448802
									7.54831	0.435842
									7.55409	0.423285
									7.55988	0.411125
									7.56567	0.399764
									7.57145	0.388573
									7.57724	0.377518
									7.58303	0.366829
									7.58881	0.356559
									7.5946	0.346649
									7.60039	0.33709
									7.60617	0.327799
									7.61196	0.318865
									7.61775	0.310291
									7.62353	0.301929
									7.62932	0.29391
									7.63511	0.286065
									7.64089	0.278738
									7.64668	0.271477
									7.65247	0.264347
									7.65825	0.257624
									7.66404	0.251059
									7.66983	0.244752
									7.67561	0.23881
									7.6814	0.232909
									7.68718	0.227106
									7.69297	0.221556
									7.69876	0.216293
									7.70454	0.211351
									7.71033	0.206605
									7.71612	0.201835
									7.7219	0.197135
									7.72769	0.192511
									7.73348	0.188
									7.73926	0.183711
									7.74505	0.179525
									7.75084	0.175505
									7.75662	0.171621
									7.76241	0.167839
									7.7682	0.163968
									7.77398	0.16033
									7.77977	0.156885
									7.78556	0.153499
									7.79134	0.150296
									7.79713	0.147109
									7.80292	0.143934
									7.8087	0.140923
									7.81449	0.137955
									7.82028	0.135198
									7.82606	0.132446
									7.83185	0.129778
									7.83764	0.127224
									7.84342	0.124825
									7.84921	0.122527
									7.855	0.120171
									7.86078	0.117743
									7.86657	0.115403
									7.87236	0.113049
									7.87814	0.110799
									7.88393	0.108654
									7.88972	0.106468
									7.8955	0.104291
									7.90129	0.102097
									7.90707	0.100074
									7.91286	0.0981276
									7.91865	0.0961954
									7.92443	0.0943519
									7.93022	0.0926512
									7.93601	0.0908811
									7.94179	0.0890416
									7.94758	0.0872942
									7.95337	0.0856608
									7.95915	0.084117
									7.96494	0.0826554
									7.97073	0.0811163
									7.97651	0.0796111
									7.9823	0.0780397
									7.98809	0.0765714
									7.99387	0.0751706
									7.99966	0.073795
									8.00545	0.0725661
									8.01123	0.0713524
									8.01702	0.0701347
									8.02281	0.0690528
									8.02859	0.0680217
									8.03438	0.0668198
									8.04017	0.0656596
									8.04595	0.0644709
									8.05174	0.0632829
									8.05753	0.0621296
									8.06331	0.0610836
									8.0691	0.0601618
									8.07489	0.0591524
									8.08067	0.0581193
									8.08646	0.0570582
									8.09225	0.0559921
									8.09803	0.0550389
									8.10382	0.0542005
									8.1096	0.0534632
									8.11539	0.0526987
									8.12118	0.0520042
									8.12696	0.0512453
									8.13275	0.0504754
									8.13854	0.0496636
									8.14432	0.0488335
									8.15011	0.047953
									8.1559	0.0471738
									8.16168	0.0464571
									8.16747	0.0457938
									8.17326	0.0451571
									8.17904	0.0445431
									8.18483	0.043949
									8.19062	0.0432809
									8.1964	0.0426713
									8.20219	0.0420742
									8.20798	0.0414824
									8.21376	0.0408755
									8.21955	0.0402247
									8.22534	0.0396376
									8.23112	0.0390621
									8.23691	0.0385348
									8.2427	0.0380415
									8.24848	0.0375144
									8.25427	0.0369858
									8.26006	0.0364179
									8.26584	0.0358161
									8.27163	0.0352846
									8.27742	0.0348143
									8.2832	0.0343975
									8.28899	0.033949
									8.29478	0.0334654
									8.30056	0.0330288
									8.30635	0.0325806
									8.31214	0.0320538
									8.31792	0.0315531
									8.32371	0.0311097
									8.32949	0.0307142
									8.33528	0.0303608
									8.34107	0.0299368
									8.34685	0.0295549
									8.35264	0.0291876
									8.35843	0.0288847
									8.36421	0.0286181
									8.37	0.0283825
									8.37579	0.0280956
									8.38157	0.0278165
									8.38736	0.0275667
									8.39315	0.0272897
									8.39893	0.0269803
									8.40472	0.0267091
									8.41051	0.0264619
									8.41629	0.0262355
									8.42208	0.0260014
									8.42787	0.0257089
									8.43365	0.0253954
									8.43944	0.0250838
									8.44523	0.0248072
									8.45101	0.0245626
									8.4568	0.0243327
									8.46259	0.024059
									8.46837	0.023777
									8.47416	0.0234889
									8.47995	0.0231461
									8.48573	0.0228402
									8.49152	0.0225851
									8.49731	0.0223542
									8.50309	0.0221438
									8.50888	0.021931
									8.51467	0.021654
									8.52045	0.0213115
									8.52624	0.020984
									8.53202	0.0206739
									8.53781	0.0203789
									8.5436	0.0200706
									8.54938	0.0196965
									8.55517	0.0193145
									8.56096	0.0189547
									8.56674	0.0186338
									8.57253	0.0183476
									8.57832	0.0180621
									8.5841	0.0177258
									8.58989	0.0174227
									8.59568	0.0171242
									8.60146	0.0168386
									8.60725	0.0165488
									8.61304	0.016268
									8.61882	0.0159955
									8.62461	0.0156947
									8.6304	0.0153994
									8.63618	0.0151311
									8.64197	0.0148874
									8.64776	0.0146071
									8.65354	0.0143122
									8.65933	0.0140673
									8.66512	0.0138537
									8.6709	0.0136669
									8.67669	0.013526
									8.68248	0.0134073
									8.68826	0.0132884
									8.69405	0.0131687
									8.69984	0.0130422
									8.70562	0.0128697
									8.71141	0.0127621
									8.7172	0.0126573
									8.72298	0.0125527
									8.72877	0.0124041
									8.73456	0.0122337
									8.74034	0.0120266
									8.74613	0.0118039
									8.75191	0.0116146
									8.7577	0.0114429
									8.76349	0.0112862
									8.76927	0.0110576
									8.77506	0.0109073
									8.78085	0.0108915
									8.78663	0.010875
									8.79242	0.0108533
									8.79821	0.010816
									8.80399	0.0107721
									8.80978	0.0107226
									8.81557	0.0106454
									8.82135	0.0105709
									8.82714	0.0104998
									8.83293	0.0104116
									8.83871	0.0103078
									8.8445	0.0101416
									8.85029	0.00994024
									8.85607	0.00974302
									8.86186	0.00959084
									8.86765	0.00945566
									8.87343	0.00933447
									8.87922	0.00924313
									8.88501	0.00916933
									8.89079	0.00910728
									8.89658	0.00902972
									8.90237	0.00893758
									8.90815	0.00881631
									8.91394	0.0086927
									8.91973	0.00859253
									8.92551	0.00851639
									8.9313	0.00843649
									8.93709	0.00835232
									8.94287	0.00823635
									8.94866	0.00812251
									8.95444	0.00803604
									8.96023	0.00800658
									8.96602	0.00798763
									8.9718	0.00792954
									8.97759	0.0078353
									8.98338	0.00773935
									8.98916	0.00764306
									8.99495	0.00752427
									9.00074	0.00744851
									9.00652	0.00743237
									9.01231	0.00743569
									9.0181	0.00741215
									9.02388	0.00736343
									9.02967	0.0073018
									9.03546	0.00725057
									9.04124	0.0072014
									9.04703	0.00715374
									9.05282	0.00712988
									9.0586	0.00713364
									9.06439	0.00713376
									9.07018	0.00712963
									9.07596	0.00710018
									9.08175	0.00704505
									9.08754	0.00696102
									9.09332	0.00688827
									9.09911	0.00682397
									9.1049	0.00676697
									9.11068	0.00668941
									9.11647	0.0066042
									9.12226	0.00653261
									9.12804	0.00651886
									9.13383	0.00655869
									9.13962	0.00657063
									9.1454	0.00655524
									9.15119	0.00648726
									9.15698	0.00640502
									9.16276	0.00633654
									9.16855	0.00628109
									9.17433	0.00624451
									9.18012	0.00620928
									9.18591	0.00617467
									9.19169	0.0061069
									9.19748	0.00602607
									9.20327	0.00598259
									9.20905	0.0059557
									9.21484	0.00594268
									9.22063	0.00595202
									9.22641	0.00595179
									9.2322	0.00594204
									9.23799	0.00590736
									9.24377	0.00589455
									9.24956	0.00588611
									9.25535	0.00586451
									9.26113	0.00583071
									9.26692	0.00574446
									9.27271	0.00568561
									9.27849	0.00562991
									9.28428	0.00557606
									9.29007	0.00552276
									9.29585	0.00550591
									9.30164	0.00548307
									9.30743	0.00545347
									9.31321	0.0054148
									9.319	0.00536803
									9.32479	0.00527458
									9.33057	0.005234
									9.33636	0.00520568
									9.34215	0.00518666
									9.34793	0.00517485
									9.35372	0.0051573
									9.35951	0.00513426
									9.36529	0.00507408
									9.37108	0.0050355
									9.37686	0.00503159
									9.38265	0.0050303
									9.38844	0.00502174
									9.39422	0.00500648
									9.40001	0.00499583
									9.4058	0.00498575
									9.41158	0.00497601
									9.41737	0.0049729
									9.42316	0.0049892
									9.42894	0.005037
									9.43473	0.00506654
									9.44052	0.00507828
									9.4463	0.00498364
									9.45209	0.00495082
									9.45788	0.00492339
									9.46366	0.00489856
									9.46945	0.00487281
									9.47524	0.00483779
									9.48102	0.00481646
									9.48681	0.00480475
									9.4926	0.00484152
									9.49838	0.00485945
									9.50417	0.00485843
									9.50996	0.00481987
									9.51574	0.00477593
									9.52153	0.00472489
									9.52732	0.0046675
									9.5331	0.00455782
									9.53889	0.00447471
									9.54468	0.00440549
									9.55046	0.00434074
									9.55625	0.00427964
									9.56204	0.00421448
									9.56782	0.00416378
									9.57361	0.00411966
									9.57939	0.00405513
									9.58518	0.00397169
									9.59097	0.00392653
									9.59675	0.00389968
									9.60254	0.00392383
									9.60833	0.00399577
									9.61411	0.00409207
									9.6199	0.00416655
									9.62569	0.00422026
									9.63147	0.00423753
									9.63726	0.00420741
									9.64305	0.00412754
									9.64883	0.00400371
									9.65462	0.00387349
									9.66041	0.0038491
									9.66619	0.00386413
									9.67198	0.00387909
									9.67777	0.00387781
									9.68355	0.0038617
									9.68934	0.00385615
									9.69513	0.00385446
									9.70091	0.0038559
									9.7067	0.00387869
									9.71249	0.00389645
									9.71827	0.00390885
									9.72406	0.00383434
									9.72985	0.00375837
									9.73563	0.00368412
									9.74142	0.00357835
									9.74721	0.00346791
									9.75299	0.00339935
									9.75878	0.00336926
									9.76457	0.00337035
									9.77035	0.00336984
									9.77614	0.00336687
									9.78193	0.00331826
									9.78771	0.00325734
									9.7935	0.00323657
									9.79928	0.00322852
									9.80507	0.00322487
									9.81086	0.00321477
									9.81664	0.00319862
									9.82243	0.00325414
									9.82822	0.00331769
									9.834	0.00338061
									9.83979	0.00343859
									9.84558	0.00349209
									9.85136	0.00354082
									9.85715	0.00357542
									9.86294	0.00359724
									9.86872	0.0035876
									9.87451	0.00359121
									9.8803	0.00360137
									9.88608	0.00358637
									9.89187	0.00354815
									9.89766	0.00353982
									9.90344	0.00354147
									9.90923	0.00353196
									9.91502	0.00351191
									9.9208	0.00345882
									9.92659	0.00336549
									9.93238	0.00336453
									9.93816	0.00338269
									9.94395	0.00339708
									9.94974	0.00340746
									9.95552	0.00337402
									9.96131	0.00330062
									9.9671	0.00320277
									9.97288	0.00312236
									9.97867	0.0030758
									9.98446	0.00302135
									9.99024	0.00295853
									9.99603	0.00292291
									10.0018	0.00291713

## Sheet: Supplementary Fig. 4c-d
								Supplementary Fig. 4d
										E6AP			E6AP 120-875
									Time	Repeat1	Repeat2	Repeat3	Repeat1	Repeat2	Repeat3
									0min	1	1	1	1	1	1
									1min	0.62969	0.721094	0.717789	0.75396	0.72599	0.782551
									5min	0.466874	0.574621	0.559529	0.56982	0.61572	0.647893
									Tukey's multiple comparisons test				P Value
									wt:1min vs. 120-875:1min				0.3428
									wt:5min vs. 120-875:5min				0.1894

## Sheet: Supplementary Fig.6
						Supplementary Fig. 6
									IB:Flag

## Sheet: Supplementary Fig.8a-b
																			E6AP			E6AP R505P
																		Time	repeat1	repeat2	repeat3	repeat1	repeat2	repeat3
																		0min	1	1	1	1	1	1
																		1min	0.68349	0.662791	0.660682	0.906906	0.865643	0.882449
																		5min	0.417236	0.404005	0.400003	0.881824	0.822145	0.823026
																		30min	0.327371	0.303115	0.300761	0.829961	0.755679	0.787739
																			Tukey's multiple comparisons test				P Value
																			WT:1 min vs. E6AP R505P:1 min				<0.0001
																			WT:5 min vs. E6AP R505P:5 min				<0.0001
																			WT:30 min vs. E6AP R505P:30 min				<0.0001
											IB:Flag

## Sheet: Supplementary Fig.11a
strep-E6AP SEC data
	UV 1_280
ml	mAU				Supplementary Fig. 11a
0	-0.0211544
0.001	-0.0233927
0.002	-0.0255071
0.002	-0.0275991
0.003	-0.0296168
0.004	-0.0313708
0.005	-0.033101
0.006	-0.0347209
0.007	-0.0363379
0.007	-0.0378831
0.008	-0.0393147
0.009	-0.0405783
0.01	-0.0414651
0.011	-0.0423656
0.012	-0.0434598
0.012	-0.0447163
0.013	-0.0457894
0.014	-0.0465773
0.015	-0.0473613
0.016	-0.0479734
0.017	-0.0484068
0.017	-0.0491618
0.018	-0.0503209
0.019	-0.0515832
0.02	-0.0530485
0.021	-0.0546225
0.022	-0.0559408
0.022	-0.0569956
0.023	-0.0579999
0.024	-0.0590573
0.025	-0.0601298
0.026	-0.0614205
0.027	-0.0627712
0.027	-0.0641217
0.028	-0.0652816
0.029	-0.0661755
0.03	-0.066768
0.031	-0.0672934
0.032	-0.067818
0.032	-0.0685705
0.033	-0.0694382
0.034	-0.0703608
0.035	-0.0712912
0.036	-0.0722406
0.037	-0.0732571
0.037	-0.0739682
0.038	-0.0745696
0.039	-0.0751616
0.04	-0.0758805
0.041	-0.0767013
0.042	-0.0771135
0.042	-0.0774287
0.043	-0.077743
0.044	-0.0778837
0.045	-0.0779666
0.046	-0.0782732
0.047	-0.0786283
0.047	-0.0789578
0.048	-0.0790274
0.049	-0.0791036
0.05	-0.0792832
0.051	-0.0794798
0.052	-0.0798643
0.052	-0.0805636
0.053	-0.0811591
0.054	-0.0815687
0.055	-0.0819461
0.056	-0.0821576
0.057	-0.0822293
0.057	-0.0824066
0.058	-0.0827349
0.059	-0.0830856
0.06	-0.0832436
0.061	-0.0833684
0.062	-0.0832755
0.062	-0.08309
0.063	-0.0829718
0.064	-0.0835486
0.065	-0.0842322
0.066	-0.0848644
0.066	-0.0854796
0.067	-0.0861855
0.068	-0.0872765
0.069	-0.0883896
0.07	-0.0895978
0.071	-0.0908913
0.071	-0.0921149
0.072	-0.0930362
0.073	-0.0937979
0.074	-0.0943907
0.075	-0.0948724
0.076	-0.0952702
0.076	-0.0955773
0.077	-0.0958493
0.078	-0.0960674
0.079	-0.0962559
0.08	-0.0967053
0.081	-0.0973197
0.081	-0.0978381
0.082	-0.0982031
0.083	-0.0984775
0.084	-0.0985958
0.085	-0.0986321
0.086	-0.0988031
0.086	-0.0991125
0.087	-0.0997219
0.088	-0.100753
0.089	-0.101961
0.09	-0.103381
0.091	-0.104913
0.091	-0.105959
0.092	-0.10662
0.093	-0.107068
0.094	-0.107219
0.095	-0.107253
0.096	-0.107424
0.096	-0.107704
0.097	-0.108131
0.098	-0.108706
0.099	-0.109328
0.1	-0.110442
0.101	-0.111948
0.101	-0.113661
0.102	-0.115449
0.103	-0.117234
0.104	-0.118358
0.105	-0.119098
0.106	-0.11928
0.106	-0.119197
0.107	-0.119127
0.108	-0.119093
0.109	-0.119
0.11	-0.118586
0.111	-0.118037
0.111	-0.117511
0.112	-0.117033
0.113	-0.116765
0.114	-0.116867
0.115	-0.117099
0.116	-0.117275
0.116	-0.117415
0.117	-0.117644
0.118	-0.117956
0.119	-0.118291
0.12	-0.11865
0.121	-0.119018
0.121	-0.119088
0.122	-0.119034
0.123	-0.119071
0.124	-0.119264
0.125	-0.119582
0.126	-0.12004
0.126	-0.120624
0.127	-0.121073
0.128	-0.121262
0.129	-0.121148
0.13	-0.120611
0.13	-0.119839
0.131	-0.119244
0.132	-0.118864
0.133	-0.118824
0.134	-0.119279
0.135	-0.119855
0.135	-0.120535
0.136	-0.121307
0.137	-0.121981
0.138	-0.122518
0.139	-0.122938
0.14	-0.123168
0.14	-0.123297
0.141	-0.123075
0.142	-0.122369
0.143	-0.121606
0.144	-0.120908
0.145	-0.120227
0.145	-0.120016
0.146	-0.120325
0.147	-0.120777
0.148	-0.121401
0.149	-0.122034
0.15	-0.122636
0.15	-0.123216
0.151	-0.123804
0.152	-0.124397
0.153	-0.124976
0.154	-0.125507
0.155	-0.126025
0.155	-0.126724
0.156	-0.127584
0.157	-0.128484
0.158	-0.12943
0.159	-0.130426
0.16	-0.131563
0.16	-0.132791
0.161	-0.133996
0.162	-0.135188
0.163	-0.136364
0.164	-0.137478
0.165	-0.138472
0.165	-0.139278
0.166	-0.139982
0.167	-0.140692
0.168	-0.141414
0.169	-0.142309
0.17	-0.143453
0.17	-0.144692
0.171	-0.146032
0.172	-0.147464
0.173	-0.14869
0.174	-0.149741
0.175	-0.150762
0.175	-0.151629
0.176	-0.152338
0.177	-0.152935
0.178	-0.153459
0.179	-0.154009
0.18	-0.154536
0.18	-0.155093
0.181	-0.155841
0.182	-0.156723
0.183	-0.157737
0.184	-0.159159
0.185	-0.160761
0.185	-0.162283
0.186	-0.163789
0.187	-0.165314
0.188	-0.166883
0.189	-0.168395
0.19	-0.169676
0.19	-0.170936
0.191	-0.172278
0.192	-0.173789
0.193	-0.175318
0.194	-0.17684
0.194	-0.178301
0.195	-0.179513
0.196	-0.180435
0.197	-0.181235
0.198	-0.181817
0.199	-0.182458
0.199	-0.183258
0.2	-0.184085
0.201	-0.184795
0.202	-0.185376
0.203	-0.185976
0.204	-0.186626
0.204	-0.187289
0.205	-0.187993
0.206	-0.188757
0.207	-0.189477
0.208	-0.190136
0.209	-0.190791
0.209	-0.191429
0.21	-0.192101
0.211	-0.192931
0.212	-0.193928
0.213	-0.19486
0.214	-0.195664
0.214	-0.196324
0.215	-0.196545
0.216	-0.196426
0.217	-0.196419
0.218	-0.196548
0.219	-0.196863
0.219	-0.197578
0.22	-0.198445
0.221	-0.199341
0.222	-0.200253
0.223	-0.201165
0.224	-0.20207
0.224	-0.202802
0.225	-0.203139
0.226	-0.203285
0.227	-0.203413
0.228	-0.203528
0.229	-0.203618
0.229	-0.203659
0.23	-0.203668
0.231	-0.20363
0.232	-0.203554
0.233	-0.203447
0.234	-0.203124
0.234	-0.202749
0.235	-0.20217
0.236	-0.201592
0.237	-0.201218
0.238	-0.201205
0.239	-0.201282
0.239	-0.201584
0.24	-0.201858
0.241	-0.201958
0.242	-0.201987
0.243	-0.202028
0.244	-0.202096
0.244	-0.202154
0.245	-0.202156
0.246	-0.202164
0.247	-0.20225
0.248	-0.202433
0.249	-0.202651
0.249	-0.202945
0.25	-0.203296
0.251	-0.204009
0.252	-0.205018
0.253	-0.205888
0.254	-0.206548
0.254	-0.207144
0.255	-0.207382
0.256	-0.20754
0.257	-0.208107
0.258	-0.209132
0.258	-0.210123
0.259	-0.210931
0.26	-0.211653
0.261	-0.211916
0.262	-0.212001
0.263	-0.21215
0.263	-0.212602
0.264	-0.213093
0.265	-0.213591
0.266	-0.214089
0.267	-0.2145
0.268	-0.214528
0.268	-0.214572
0.269	-0.214635
0.27	-0.214716
0.271	-0.214949
0.272	-0.215504
0.273	-0.216119
0.273	-0.216765
0.274	-0.217363
0.275	-0.217716
0.276	-0.217849
0.277	-0.218169
0.278	-0.218509
0.278	-0.218921
0.279	-0.219646
0.28	-0.220519
0.281	-0.221193
0.282	-0.221863
0.283	-0.222466
0.283	-0.222843
0.284	-0.223161
0.285	-0.223478
0.286	-0.223803
0.287	-0.224129
0.288	-0.224975
0.288	-0.225828
0.289	-0.226577
0.29	-0.227325
0.291	-0.228047
0.292	-0.228683
0.293	-0.228966
0.293	-0.228881
0.294	-0.228785
0.295	-0.228653
0.296	-0.228435
0.297	-0.228598
0.298	-0.228936
0.298	-0.229276
0.299	-0.22978
0.3	-0.230525
0.301	-0.231495
0.302	-0.232473
0.303	-0.233442
0.303	-0.234241
0.304	-0.23486
0.305	-0.235118
0.306	-0.235332
0.307	-0.235547
0.308	-0.235663
0.308	-0.235735
0.309	-0.236277
0.31	-0.236821
0.311	-0.237371
0.312	-0.238625
0.313	-0.240079
0.313	-0.24116
0.314	-0.242225
0.315	-0.243311
0.316	-0.244638
0.317	-0.246184
0.318	-0.248067
0.318	-0.249944
0.319	-0.251689
0.32	-0.252894
0.321	-0.253775
0.322	-0.254343
0.322	-0.254906
0.323	-0.255512
0.324	-0.256236
0.325	-0.257201
0.326	-0.258229
0.327	-0.259256
0.327	-0.260331
0.328	-0.261428
0.329	-0.262006
0.33	-0.262523
0.331	-0.263051
0.332	-0.263763
0.332	-0.264541
0.333	-0.265403
0.334	-0.266272
0.335	-0.267082
0.336	-0.267589
0.337	-0.268088
0.337	-0.268648
0.338	-0.269256
0.339	-0.26996
0.34	-0.270968
0.341	-0.271922
0.342	-0.272643
0.342	-0.273314
0.343	-0.27418
0.344	-0.27529
0.345	-0.276594
0.346	-0.278076
0.347	-0.279599
0.347	-0.280756
0.348	-0.281783
0.349	-0.282887
0.35	-0.284042
0.351	-0.285201
0.352	-0.286332
0.352	-0.287465
0.353	-0.288014
0.354	-0.288189
0.355	-0.288334
0.356	-0.288735
0.357	-0.289191
0.357	-0.289441
0.358	-0.289649
0.359	-0.28976
0.36	-0.289621
0.361	-0.289547
0.362	-0.289938
0.362	-0.290421
0.363	-0.290902
0.364	-0.291381
0.365	-0.291823
0.366	-0.292164
0.367	-0.292486
0.367	-0.292878
0.368	-0.293315
0.369	-0.293719
0.37	-0.294076
0.371	-0.294425
0.372	-0.294881
0.372	-0.29537
0.373	-0.295706
0.374	-0.295971
0.375	-0.296177
0.376	-0.296168
0.377	-0.296152
0.377	-0.29641
0.378	-0.296717
0.379	-0.296916
0.38	-0.296932
0.381	-0.296844
0.382	-0.296436
0.382	-0.295977
0.383	-0.295367
0.384	-0.294693
0.385	-0.293802
0.386	-0.292669
0.386	-0.291498
0.387	-0.290463
0.388	-0.289449
0.389	-0.28883
0.39	-0.288351
0.391	-0.287956
0.391	-0.287789
0.392	-0.287741
0.393	-0.287712
0.394	-0.287696
0.395	-0.287592
0.396	-0.287345
0.396	-0.287024
0.397	-0.286502
0.398	-0.285863
0.399	-0.28519
0.4	-0.284472
0.401	-0.283814
0.401	-0.283369
0.402	-0.283028
0.403	-0.282751
0.404	-0.282608
0.405	-0.282521
0.406	-0.282435
0.406	-0.282348
0.407	-0.282382
0.408	-0.282662
0.409	-0.282994
0.41	-0.283275
0.411	-0.283539
0.411	-0.283739
0.412	-0.283837
0.413	-0.283815
0.414	-0.283736
0.415	-0.283652
0.416	-0.283697
0.416	-0.283978
0.417	-0.284509
0.418	-0.285123
0.419	-0.285732
0.42	-0.286437
0.421	-0.287302
0.421	-0.288345
0.422	-0.289452
0.423	-0.290555
0.424	-0.291567
0.425	-0.292587
0.426	-0.293667
0.426	-0.294764
0.427	-0.295856
0.428	-0.296894
0.429	-0.297797
0.43	-0.298641
0.431	-0.299482
0.431	-0.300324
0.432	-0.301103
0.433	-0.301598
0.434	-0.301977
0.435	-0.302356
0.436	-0.302733
0.436	-0.303233
0.437	-0.3039
0.438	-0.304615
0.439	-0.305331
0.44	-0.306069
0.441	-0.307078
0.441	-0.308224
0.442	-0.309375
0.443	-0.310457
0.444	-0.311429
0.445	-0.312221
0.446	-0.31282
0.446	-0.313349
0.447	-0.313874
0.448	-0.314402
0.449	-0.314851
0.45	-0.31507
0.45	-0.315134
0.451	-0.315197
0.452	-0.315382
0.453	-0.315792
0.454	-0.316341
0.455	-0.316945
0.455	-0.31755
0.456	-0.318414
0.457	-0.31952
0.458	-0.320464
0.459	-0.321302
0.46	-0.322043
0.46	-0.322275
0.461	-0.321995
0.462	-0.321623
0.463	-0.321234
0.464	-0.321048
0.465	-0.321222
0.465	-0.321613
0.466	-0.322121
0.467	-0.322677
0.468	-0.323365
0.469	-0.324192
0.47	-0.325054
0.47	-0.32597
0.471	-0.326876
0.472	-0.327578
0.473	-0.328097
0.474	-0.328618
0.475	-0.329135
0.475	-0.329598
0.476	-0.329931
0.477	-0.330189
0.478	-0.330429
0.479	-0.330644
0.48	-0.331155
0.48	-0.332079
0.481	-0.333102
0.482	-0.333942
0.483	-0.334635
0.484	-0.335187
0.485	-0.335576
0.485	-0.335994
0.486	-0.336606
0.487	-0.337338
0.488	-0.33814
0.489	-0.339014
0.49	-0.33989
0.49	-0.340761
0.491	-0.341553
0.492	-0.342104
0.493	-0.342509
0.494	-0.342764
0.495	-0.342861
0.495	-0.343008
0.496	-0.343243
0.497	-0.34349
0.498	-0.343559
0.499	-0.343259
0.5	-0.343068
0.5	-0.343316
0.501	-0.343727
0.502	-0.344536
0.503	-0.345937
0.504	-0.347435
0.505	-0.349187
0.505	-0.350827
0.506	-0.352083
0.507	-0.353132
0.508	-0.354027
0.509	-0.354655
0.51	-0.355202
0.51	-0.355562
0.511	-0.355889
0.512	-0.356093
0.513	-0.356204
0.514	-0.356458
0.514	-0.356962
0.515	-0.357524
0.516	-0.358243
0.517	-0.359079
0.518	-0.360032
0.519	-0.361089
0.519	-0.362027
0.52	-0.362719
0.521	-0.363218
0.522	-0.363243
0.523	-0.363131
0.524	-0.363191
0.524	-0.363482
0.525	-0.363863
0.526	-0.364444
0.527	-0.364993
0.528	-0.365285
0.529	-0.365358
0.529	-0.365386
0.53	-0.365323
0.531	-0.36519
0.532	-0.364882
0.533	-0.364512
0.534	-0.364345
0.534	-0.36439
0.535	-0.364482
0.536	-0.36469
0.537	-0.364903
0.538	-0.365
0.539	-0.365058
0.539	-0.365263
0.54	-0.365736
0.541	-0.366027
0.542	-0.365913
0.543	-0.365694
0.544	-0.365294
0.544	-0.364643
0.545	-0.363866
0.546	-0.36287
0.547	-0.361865
0.548	-0.361046
0.549	-0.360495
0.549	-0.360126
0.55	-0.360001
0.551	-0.359872
0.552	-0.359691
0.553	-0.35946
0.554	-0.359342
0.554	-0.359361
0.555	-0.359394
0.556	-0.35953
0.557	-0.359705
0.558	-0.35971
0.559	-0.359613
0.559	-0.359508
0.56	-0.35935
0.561	-0.359222
0.562	-0.359408
0.563	-0.359593
0.564	-0.359808
0.564	-0.360186
0.565	-0.36048
0.566	-0.360481
0.567	-0.360483
0.568	-0.360406
0.569	-0.359928
0.569	-0.359641
0.57	-0.359635
0.571	-0.359628
0.572	-0.359601
0.573	-0.35949
0.574	-0.359541
0.574	-0.359739
0.575	-0.359936
0.576	-0.360196
0.577	-0.360727
0.578	-0.361132
0.578	-0.361465
0.579	-0.361798
0.58	-0.36205
0.581	-0.361834
0.582	-0.361252
0.583	-0.360633
0.583	-0.360043
0.584	-0.359702
0.585	-0.359947
0.586	-0.360515
0.587	-0.361083
0.588	-0.361649
0.588	-0.362218
0.589	-0.362673
0.59	-0.362806
0.591	-0.362939
0.592	-0.363118
0.593	-0.363505
0.593	-0.364052
0.594	-0.364647
0.595	-0.365242
0.596	-0.36567
0.597	-0.365485
0.598	-0.365138
0.598	-0.364734
0.599	-0.364333
0.6	-0.3639
0.601	-0.363383
0.602	-0.362891
0.603	-0.362428
0.603	-0.362001
0.604	-0.361638
0.605	-0.361634
0.606	-0.361438
0.607	-0.361188
0.608	-0.360937
0.608	-0.360639
0.609	-0.360226
0.61	-0.360305
0.611	-0.360449
0.612	-0.360595
0.613	-0.36054
0.613	-0.36028
0.614	-0.360146
0.615	-0.360029
0.616	-0.359911
0.617	-0.359766
0.618	-0.35961
0.618	-0.359098
0.619	-0.35859
0.62	-0.358074
0.621	-0.358187
0.622	-0.358373
0.623	-0.359015
0.623	-0.3597
0.624	-0.360136
0.625	-0.359982
0.626	-0.35967
0.627	-0.358782
0.628	-0.357893
0.628	-0.357283
0.629	-0.356945
0.63	-0.356601
0.631	-0.356242
0.632	-0.35588
0.633	-0.355375
0.633	-0.354793
0.634	-0.354005
0.635	-0.35307
0.636	-0.352169
0.637	-0.352068
0.638	-0.352189
0.638	-0.353023
0.639	-0.353948
0.64	-0.354841
0.641	-0.355251
0.642	-0.355546
0.642	-0.355958
0.643	-0.356401
0.644	-0.35681
0.645	-0.356589
0.646	-0.356148
0.647	-0.355306
0.647	-0.354478
0.648	-0.353915
0.649	-0.354199
0.65	-0.354534
0.651	-0.354981
0.652	-0.355413
0.652	-0.355652
0.653	-0.355726
0.654	-0.356004
0.655	-0.356472
0.656	-0.356927
0.657	-0.357215
0.657	-0.357451
0.658	-0.357725
0.659	-0.358029
0.66	-0.358337
0.661	-0.358919
0.662	-0.359684
0.662	-0.359966
0.663	-0.360074
0.664	-0.36017
0.665	-0.360488
0.666	-0.36109
0.667	-0.362228
0.667	-0.36347
0.668	-0.364713
0.669	-0.365455
0.67	-0.365801
0.671	-0.36586
0.672	-0.365872
0.672	-0.365884
0.673	-0.36651
0.674	-0.367385
0.675	-0.368335
0.676	-0.369297
0.677	-0.370005
0.677	-0.37007
0.678	-0.369328
0.679	-0.368285
0.68	-0.367213
0.681	-0.366531
0.682	-0.366519
0.682	-0.367041
0.683	-0.367745
0.684	-0.368463
0.685	-0.369207
0.686	-0.369977
0.687	-0.371309
0.687	-0.372851
0.688	-0.374443
0.689	-0.375415
0.69	-0.375844
0.691	-0.375442
0.692	-0.37489
0.692	-0.374338
0.693	-0.374806
0.694	-0.375626
0.695	-0.376635
0.696	-0.377674
0.697	-0.378607
0.697	-0.379262
0.698	-0.380007
0.699	-0.380806
0.7	-0.381613
0.701	-0.382528
0.701	-0.383626
0.702	-0.384457
0.703	-0.385114
0.704	-0.385755
0.705	-0.386437
0.706	-0.387158
0.706	-0.387647
0.707	-0.388075
0.708	-0.388497
0.709	-0.388861
0.71	-0.389183
0.711	-0.389919
0.711	-0.390837
0.712	-0.391833
0.713	-0.39241
0.714	-0.392592
0.715	-0.392252
0.716	-0.391627
0.716	-0.391003
0.717	-0.390705
0.718	-0.390937
0.719	-0.391808
0.72	-0.392944
0.721	-0.394089
0.721	-0.395025
0.722	-0.395516
0.723	-0.395379
0.724	-0.394981
0.725	-0.394652
0.726	-0.394519
0.726	-0.39446
0.727	-0.394375
0.728	-0.394279
0.729	-0.394261
0.73	-0.394404
0.731	-0.395071
0.731	-0.396191
0.732	-0.397419
0.733	-0.398564
0.734	-0.39948
0.735	-0.399516
0.736	-0.399128
0.736	-0.39874
0.737	-0.398502
0.738	-0.398584
0.739	-0.398989
0.74	-0.399496
0.741	-0.400002
0.741	-0.400515
0.742	-0.40095
0.743	-0.401218
0.744	-0.401423
0.745	-0.401628
0.746	-0.4015
0.746	-0.401135
0.747	-0.400713
0.748	-0.400282
0.749	-0.39983
0.75	-0.399182
0.751	-0.398491
0.751	-0.397833
0.752	-0.397182
0.753	-0.39649
0.754	-0.395697
0.755	-0.395373
0.756	-0.395398
0.756	-0.395477
0.757	-0.395615
0.758	-0.39582
0.759	-0.39567
0.76	-0.395204
0.761	-0.394671
0.761	-0.394195
0.762	-0.39375
0.763	-0.393551
0.764	-0.393473
0.765	-0.393408
0.765	-0.393375
0.766	-0.393343
0.767	-0.393145
0.768	-0.392811
0.769	-0.392458
0.77	-0.392044
0.77	-0.391525
0.771	-0.390857
0.772	-0.390089
0.773	-0.389435
0.774	-0.38918
0.775	-0.38929
0.775	-0.389599
0.776	-0.390061
0.777	-0.390522
0.778	-0.390761
0.779	-0.390489
0.78	-0.389813
0.78	-0.389016
0.781	-0.38822
0.782	-0.387475
0.783	-0.386814
0.784	-0.386172
0.785	-0.385524
0.785	-0.384877
0.786	-0.38431
0.787	-0.3841
0.788	-0.384209
0.789	-0.384345
0.79	-0.384482
0.79	-0.384558
0.791	-0.384686
0.792	-0.384931
0.793	-0.385179
0.794	-0.385409
0.795	-0.385573
0.795	-0.385755
0.796	-0.385998
0.797	-0.386241
0.798	-0.386595
0.799	-0.387081
0.8	-0.387564
0.8	-0.38802
0.801	-0.388477
0.802	-0.389032
0.803	-0.389671
0.804	-0.390305
0.805	-0.390934
0.805	-0.391562
0.806	-0.391998
0.807	-0.392201
0.808	-0.392342
0.809	-0.392479
0.81	-0.392623
0.81	-0.392852
0.811	-0.393197
0.812	-0.393583
0.813	-0.393967
0.814	-0.394351
0.815	-0.394484
0.815	-0.394097
0.816	-0.393479
0.817	-0.392897
0.818	-0.392339
0.819	-0.39182
0.82	-0.391529
0.82	-0.391669
0.821	-0.392034
0.822	-0.392461
0.823	-0.393126
0.824	-0.393973
0.825	-0.394725
0.825	-0.395442
0.826	-0.396123
0.827	-0.396668
0.828	-0.397037
0.829	-0.397273
0.829	-0.397462
0.83	-0.397673
0.831	-0.397943
0.832	-0.398283
0.833	-0.398742
0.834	-0.399228
0.834	-0.399699
0.835	-0.400147
0.836	-0.400651
0.837	-0.401251
0.838	-0.40185
0.839	-0.402464
0.839	-0.403035
0.84	-0.403425
0.841	-0.403722
0.842	-0.404006
0.843	-0.404168
0.844	-0.40407
0.844	-0.403821
0.845	-0.40352
0.846	-0.403212
0.847	-0.402865
0.848	-0.402606
0.849	-0.402594
0.849	-0.402609
0.85	-0.402629
0.851	-0.402662
0.852	-0.40266
0.853	-0.40259
0.854	-0.40252
0.854	-0.402594
0.855	-0.403024
0.856	-0.403699
0.857	-0.404501
0.858	-0.405305
0.859	-0.406066
0.859	-0.406742
0.86	-0.407319
0.861	-0.407792
0.862	-0.40827
0.863	-0.408766
0.864	-0.409206
0.864	-0.409399
0.865	-0.4094
0.866	-0.409394
0.867	-0.409365
0.868	-0.409367
0.869	-0.409511
0.869	-0.409758
0.87	-0.410054
0.871	-0.41049
0.872	-0.411045
0.873	-0.411567
0.874	-0.412065
0.874	-0.412573
0.875	-0.413157
0.876	-0.413778
0.877	-0.414436
0.878	-0.415117
0.879	-0.415746
0.879	-0.416052
0.88	-0.416318
0.881	-0.416551
0.882	-0.416763
0.883	-0.416853
0.884	-0.416522
0.884	-0.416262
0.885	-0.416257
0.886	-0.416272
0.887	-0.41649
0.888	-0.417184
0.889	-0.417905
0.889	-0.418675
0.89	-0.419408
0.891	-0.419905
0.892	-0.420259
0.893	-0.420597
0.893	-0.420921
0.894	-0.421242
0.895	-0.421545
0.896	-0.421778
0.897	-0.42163
0.898	-0.421266
0.898	-0.420929
0.899	-0.420636
0.9	-0.420362
0.901	-0.42018
0.902	-0.419997
0.903	-0.419709
0.903	-0.419204
0.904	-0.418685
0.905	-0.418137
0.906	-0.417588
0.907	-0.417009
0.908	-0.41641
0.908	-0.415832
0.909	-0.415279
0.91	-0.414765
0.911	-0.414424
0.912	-0.414082
0.913	-0.413543
0.913	-0.412892
0.914	-0.412304
0.915	-0.411953
0.916	-0.411643
0.917	-0.411258
0.918	-0.410863
0.918	-0.41059
0.919	-0.410546
0.92	-0.410586
0.921	-0.410919
0.922	-0.41125
0.923	-0.411412
0.923	-0.41141
0.924	-0.411471
0.925	-0.411975
0.926	-0.412517
0.927	-0.413141
0.928	-0.41382
0.928	-0.414367
0.929	-0.414375
0.93	-0.414364
0.931	-0.414477
0.932	-0.414624
0.933	-0.415015
0.933	-0.415574
0.934	-0.416067
0.935	-0.415932
0.936	-0.415783
0.937	-0.415653
0.938	-0.415525
0.938	-0.415484
0.939	-0.415794
0.94	-0.416086
0.941	-0.416325
0.942	-0.416564
0.943	-0.416795
0.943	-0.417003
0.944	-0.417278
0.945	-0.417817
0.946	-0.418359
0.947	-0.419141
0.948	-0.420026
0.948	-0.42094
0.949	-0.42188
0.95	-0.422815
0.951	-0.423427
0.952	-0.424034
0.953	-0.424436
0.953	-0.424795
0.954	-0.42541
0.955	-0.426618
0.956	-0.427812
0.957	-0.428722
0.957	-0.429561
0.958	-0.429959
0.959	-0.430073
0.96	-0.430108
0.961	-0.429857
0.962	-0.429605
0.962	-0.429396
0.963	-0.429202
0.964	-0.42916
0.965	-0.429337
0.966	-0.429505
0.967	-0.429462
0.967	-0.429392
0.968	-0.429243
0.969	-0.429048
0.97	-0.428997
0.971	-0.429245
0.972	-0.429487
0.972	-0.429606
0.973	-0.429681
0.974	-0.429503
0.975	-0.428985
0.976	-0.428576
0.977	-0.428758
0.977	-0.428927
0.978	-0.429064
0.979	-0.429171
0.98	-0.429201
0.981	-0.428931
0.982	-0.428589
0.982	-0.428611
0.983	-0.428882
0.984	-0.429197
0.985	-0.429532
0.986	-0.42987
0.987	-0.430083
0.987	-0.430212
0.988	-0.430131
0.989	-0.429922
0.99	-0.429693
0.991	-0.429035
0.992	-0.428284
0.992	-0.427807
0.993	-0.427389
0.994	-0.427012
0.995	-0.426812
0.996	-0.426437
0.997	-0.425526
0.997	-0.424517
0.998	-0.423564
0.999	-0.422752
1	-0.422333
1.001	-0.422231
1.002	-0.422177
1.002	-0.422073
1.003	-0.421911
1.004	-0.421705
1.005	-0.421485
1.006	-0.421261
1.007	-0.421083
1.007	-0.420958
1.008	-0.421027
1.009	-0.421149
1.01	-0.421276
1.011	-0.421111
1.012	-0.420708
1.012	-0.420003
1.013	-0.419254
1.014	-0.418506
1.015	-0.418001
1.016	-0.417813
1.017	-0.417984
1.017	-0.418204
1.018	-0.418422
1.019	-0.419123
1.02	-0.419937
1.021	-0.420795
1.021	-0.421655
1.022	-0.422377
1.023	-0.422515
1.024	-0.422174
1.025	-0.421605
1.026	-0.421015
1.026	-0.420551
1.027	-0.42039
1.028	-0.420405
1.029	-0.420495
1.03	-0.420588
1.031	-0.420689
1.031	-0.420804
1.032	-0.421259
1.033	-0.42191
1.034	-0.422562
1.035	-0.422963
1.036	-0.423186
1.036	-0.423262
1.037	-0.423263
1.038	-0.423297
1.039	-0.423645
1.04	-0.424118
1.041	-0.424465
1.041	-0.424754
1.042	-0.424946
1.043	-0.424702
1.044	-0.424283
1.045	-0.423925
1.046	-0.423586
1.046	-0.423216
1.047	-0.422782
1.048	-0.422288
1.049	-0.421741
1.05	-0.421176
1.051	-0.420856
1.051	-0.420766
1.052	-0.420955
1.053	-0.421316
1.054	-0.421704
1.055	-0.422243
1.056	-0.422858
1.056	-0.423279
1.057	-0.423559
1.058	-0.423659
1.059	-0.423312
1.06	-0.422788
1.061	-0.421887
1.061	-0.420808
1.062	-0.419813
1.063	-0.419028
1.064	-0.418434
1.065	-0.418332
1.066	-0.418428
1.066	-0.418493
1.067	-0.418524
1.068	-0.418447
1.069	-0.418103
1.07	-0.417661
1.071	-0.416815
1.071	-0.415747
1.072	-0.414647
1.073	-0.41353
1.074	-0.412452
1.075	-0.411596
1.076	-0.410819
1.076	-0.410324
1.077	-0.409941
1.078	-0.409644
1.079	-0.409505
1.08	-0.409376
1.081	-0.408897
1.081	-0.408292
1.082	-0.407794
1.083	-0.407393
1.084	-0.407127
1.085	-0.407215
1.085	-0.407548
1.086	-0.407688
1.087	-0.407497
1.088	-0.407225
1.089	-0.407014
1.09	-0.40684
1.09	-0.406645
1.091	-0.406426
1.092	-0.406031
1.093	-0.405367
1.094	-0.404657
1.095	-0.404071
1.095	-0.403575
1.096	-0.402971
1.097	-0.40225
1.098	-0.401535
1.099	-0.400838
1.1	-0.400266
1.1	-0.40008
1.101	-0.40017
1.102	-0.400039
1.103	-0.399652
1.104	-0.399188
1.105	-0.398538
1.105	-0.397869
1.106	-0.397577
1.107	-0.39755
1.108	-0.397544
1.109	-0.397576
1.11	-0.397384
1.11	-0.39672
1.111	-0.395826
1.112	-0.395228
1.113	-0.394946
1.114	-0.394727
1.115	-0.394603
1.115	-0.39451
1.116	-0.394244
1.117	-0.393845
1.118	-0.393524
1.119	-0.393355
1.12	-0.393202
1.12	-0.392903
1.121	-0.392519
1.122	-0.392238
1.123	-0.392123
1.124	-0.391995
1.125	-0.391763
1.125	-0.3915
1.126	-0.391135
1.127	-0.390668
1.128	-0.390433
1.129	-0.390512
1.13	-0.390641
1.13	-0.390647
1.131	-0.390574
1.132	-0.390526
1.133	-0.390497
1.134	-0.390591
1.135	-0.390908
1.135	-0.391284
1.136	-0.391526
1.137	-0.39168
1.138	-0.391798
1.139	-0.391868
1.14	-0.391922
1.14	-0.39196
1.141	-0.391986
1.142	-0.39199
1.143	-0.391932
1.144	-0.391981
1.145	-0.392366
1.145	-0.392791
1.146	-0.393281
1.147	-0.39382
1.148	-0.394042
1.149	-0.393895
1.149	-0.393695
1.15	-0.393284
1.151	-0.392822
1.152	-0.392834
1.153	-0.393171
1.154	-0.393765
1.154	-0.395041
1.155	-0.396541
1.156	-0.397965
1.157	-0.399298
1.158	-0.400534
1.159	-0.401568
1.159	-0.402541
1.16	-0.403353
1.161	-0.404048
1.162	-0.404596
1.163	-0.404897
1.164	-0.405134
1.164	-0.405191
1.165	-0.405124
1.166	-0.40495
1.167	-0.404707
1.168	-0.404529
1.169	-0.404486
1.169	-0.404471
1.17	-0.4045
1.171	-0.404583
1.172	-0.404771
1.173	-0.405071
1.174	-0.40543
1.174	-0.405911
1.175	-0.406341
1.176	-0.406547
1.177	-0.40661
1.178	-0.406593
1.179	-0.406424
1.179	-0.406271
1.18	-0.406179
1.181	-0.406136
1.182	-0.406292
1.183	-0.406688
1.184	-0.40711
1.184	-0.407593
1.185	-0.407918
1.186	-0.407683
1.187	-0.406996
1.188	-0.406237
1.189	-0.405371
1.189	-0.404514
1.19	-0.404024
1.191	-0.404205
1.192	-0.404557
1.193	-0.405167
1.194	-0.405777
1.194	-0.406326
1.195	-0.406696
1.196	-0.406294
1.197	-0.40558
1.198	-0.404853
1.199	-0.404039
1.199	-0.403207
1.2	-0.402626
1.201	-0.402073
1.202	-0.401538
1.203	-0.401138
1.204	-0.400853
1.204	-0.400884
1.205	-0.400916
1.206	-0.40095
1.207	-0.401013
1.208	-0.401183
1.209	-0.401442
1.209	-0.401716
1.21	-0.40213
1.211	-0.402868
1.212	-0.403563
1.213	-0.404223
1.213	-0.404862
1.214	-0.405368
1.215	-0.405691
1.216	-0.405868
1.217	-0.40601
1.218	-0.406185
1.218	-0.406545
1.219	-0.407054
1.22	-0.407757
1.221	-0.408484
1.222	-0.409124
1.223	-0.409392
1.223	-0.409428
1.224	-0.409157
1.225	-0.408886
1.226	-0.408553
1.227	-0.408056
1.228	-0.408081
1.228	-0.408673
1.229	-0.409293
1.23	-0.410062
1.231	-0.410984
1.232	-0.411697
1.233	-0.411595
1.233	-0.411451
1.234	-0.411131
1.235	-0.410756
1.236	-0.410446
1.237	-0.410206
1.238	-0.410013
1.238	-0.409985
1.239	-0.409996
1.24	-0.410093
1.241	-0.410237
1.242	-0.410448
1.243	-0.410878
1.243	-0.411289
1.244	-0.411567
1.245	-0.411818
1.246	-0.412093
1.247	-0.412418
1.248	-0.41275
1.248	-0.413068
1.249	-0.413382
1.25	-0.413697
1.251	-0.41401
1.252	-0.414229
1.253	-0.414067
1.253	-0.413894
1.254	-0.413382
1.255	-0.412349
1.256	-0.411418
1.257	-0.410679
1.258	-0.409941
1.258	-0.409394
1.259	-0.409051
1.26	-0.408508
1.261	-0.407837
1.262	-0.407164
1.263	-0.40628
1.263	-0.405305
1.264	-0.404741
1.265	-0.404281
1.266	-0.403819
1.267	-0.403246
1.268	-0.402677
1.268	-0.402425
1.269	-0.402168
1.27	-0.401928
1.271	-0.401791
1.272	-0.401518
1.273	-0.401049
1.273	-0.400582
1.274	-0.400197
1.275	-0.399902
1.276	-0.399805
1.277	-0.399792
1.277	-0.399785
1.278	-0.399967
1.279	-0.400431
1.28	-0.40069
1.281	-0.400927
1.282	-0.401164
1.282	-0.401319
1.283	-0.400917
1.284	-0.400249
1.285	-0.399546
1.286	-0.398839
1.287	-0.398065
1.287	-0.397141
1.288	-0.396164
1.289	-0.395184
1.29	-0.394207
1.291	-0.393265
1.292	-0.392358
1.292	-0.391442
1.293	-0.390538
1.294	-0.389648
1.295	-0.389119
1.296	-0.389091
1.297	-0.389542
1.297	-0.389956
1.298	-0.39037
1.299	-0.390111
1.3	-0.389534
1.301	-0.388758
1.302	-0.387943
1.302	-0.387169
1.303	-0.386759
1.304	-0.386605
1.305	-0.386566
1.306	-0.386545
1.307	-0.386481
1.307	-0.386343
1.308	-0.386283
1.309	-0.386244
1.31	-0.386204
1.311	-0.386052
1.312	-0.385818
1.312	-0.385483
1.313	-0.38513
1.314	-0.384777
1.315	-0.384448
1.316	-0.384057
1.317	-0.383582
1.317	-0.383092
1.318	-0.382602
1.319	-0.382505
1.32	-0.382421
1.321	-0.382083
1.322	-0.381699
1.322	-0.381199
1.323	-0.3802
1.324	-0.379167
1.325	-0.378619
1.326	-0.378159
1.327	-0.37793
1.327	-0.378088
1.328	-0.378364
1.329	-0.378783
1.33	-0.379223
1.331	-0.379256
1.332	-0.378963
1.332	-0.378603
1.333	-0.378208
1.334	-0.377811
1.335	-0.377289
1.336	-0.376625
1.337	-0.375634
1.337	-0.37447
1.338	-0.373292
1.339	-0.372729
1.34	-0.372505
1.341	-0.373105
1.341	-0.373797
1.342	-0.374484
1.343	-0.375014
1.344	-0.375436
1.345	-0.37545
1.346	-0.375422
1.346	-0.375394
1.347	-0.37542
1.348	-0.375499
1.349	-0.375654
1.35	-0.375813
1.351	-0.37596
1.351	-0.375945
1.352	-0.375827
1.353	-0.375713
1.354	-0.37562
1.355	-0.375526
1.356	-0.375402
1.356	-0.375236
1.357	-0.375052
1.358	-0.374868
1.359	-0.374683
1.36	-0.374821
1.361	-0.374848
1.361	-0.374658
1.362	-0.374429
1.363	-0.374171
1.364	-0.37392
1.365	-0.374056
1.366	-0.374378
1.366	-0.374702
1.367	-0.375256
1.368	-0.375841
1.369	-0.37611
1.37	-0.376249
1.371	-0.376387
1.371	-0.376177
1.372	-0.376079
1.373	-0.376321
1.374	-0.376661
1.375	-0.376999
1.376	-0.377665
1.376	-0.378577
1.377	-0.37963
1.378	-0.380728
1.379	-0.381843
1.38	-0.383183
1.381	-0.384127
1.381	-0.384658
1.382	-0.385098
1.383	-0.38537
1.384	-0.385402
1.385	-0.385492
1.386	-0.385668
1.386	-0.385857
1.387	-0.386058
1.388	-0.386294
1.389	-0.386501
1.39	-0.386691
1.391	-0.386881
1.391	-0.38719
1.392	-0.387823
1.393	-0.388723
1.394	-0.389852
1.395	-0.391044
1.396	-0.392051
1.396	-0.39281
1.397	-0.393536
1.398	-0.39428
1.399	-0.395026
1.4	-0.395924
1.401	-0.396923
1.401	-0.397567
1.402	-0.398048
1.403	-0.39851
1.404	-0.398778
1.405	-0.399003
1.405	-0.399305
1.406	-0.399673
1.407	-0.400101
1.408	-0.400672
1.409	-0.401166
1.41	-0.40141
1.41	-0.401579
1.411	-0.401485
1.412	-0.400945
1.413	-0.400481
1.414	-0.400302
1.415	-0.400153
1.415	-0.400285
1.416	-0.400729
1.417	-0.400965
1.418	-0.400966
1.419	-0.400945
1.42	-0.400705
1.42	-0.400256
1.421	-0.399638
1.422	-0.398871
1.423	-0.398186
1.424	-0.397759
1.425	-0.397628
1.425	-0.397738
1.426	-0.397964
1.427	-0.398076
1.428	-0.39801
1.429	-0.397865
1.43	-0.397689
1.43	-0.397493
1.431	-0.397186
1.432	-0.396767
1.433	-0.396251
1.434	-0.395458
1.435	-0.394514
1.435	-0.393713
1.436	-0.393016
1.437	-0.39244
1.438	-0.392117
1.439	-0.391973
1.44	-0.391971
1.44	-0.392051
1.441	-0.392024
1.442	-0.391869
1.443	-0.391659
1.444	-0.39139
1.445	-0.391093
1.445	-0.390925
1.446	-0.390873
1.447	-0.390608
1.448	-0.390107
1.449	-0.389498
1.45	-0.388742
1.45	-0.3879
1.451	-0.387024
1.452	-0.386122
1.453	-0.385512
1.454	-0.38534
1.455	-0.385609
1.455	-0.386396
1.456	-0.387405
1.457	-0.388087
1.458	-0.38847
1.459	-0.388746
1.46	-0.388835
1.46	-0.388856
1.461	-0.38902
1.462	-0.389462
1.463	-0.389911
1.464	-0.390382
1.465	-0.390807
1.465	-0.391018
1.466	-0.390999
1.467	-0.391215
1.468	-0.391873
1.469	-0.392592
1.469	-0.393508
1.47	-0.394466
1.471	-0.395126
1.472	-0.395452
1.473	-0.395843
1.474	-0.396385
1.474	-0.396917
1.475	-0.397357
1.476	-0.397717
1.477	-0.397971
1.478	-0.398072
1.479	-0.398273
1.479	-0.398761
1.48	-0.399358
1.481	-0.399818
1.482	-0.400165
1.483	-0.400554
1.484	-0.401045
1.484	-0.401577
1.485	-0.402167
1.486	-0.402795
1.487	-0.403304
1.488	-0.403484
1.489	-0.403637
1.489	-0.404083
1.49	-0.404599
1.491	-0.404969
1.492	-0.40501
1.493	-0.404963
1.494	-0.404949
1.494	-0.404936
1.495	-0.405111
1.496	-0.405503
1.497	-0.405463
1.498	-0.405093
1.499	-0.404728
1.499	-0.404423
1.5	-0.404302
1.501	-0.404393
1.502	-0.404557
1.503	-0.404716
1.504	-0.404861
1.504	-0.404985
1.505	-0.405092
1.506	-0.405198
1.507	-0.405283
1.508	-0.405281
1.509	-0.404958
1.509	-0.404255
1.51	-0.403576
1.511	-0.402901
1.512	-0.402143
1.513	-0.40146
1.514	-0.401186
1.514	-0.400913
1.515	-0.400615
1.516	-0.400139
1.517	-0.399737
1.518	-0.399412
1.519	-0.399088
1.519	-0.398791
1.52	-0.398631
1.521	-0.39817
1.522	-0.397524
1.523	-0.396911
1.524	-0.396566
1.524	-0.396522
1.525	-0.396361
1.526	-0.39617
1.527	-0.39596
1.528	-0.395606
1.529	-0.395223
1.529	-0.395188
1.53	-0.395361
1.531	-0.395565
1.532	-0.395943
1.533	-0.396404
1.533	-0.39724
1.534	-0.39823
1.535	-0.399239
1.536	-0.400346
1.537	-0.401383
1.538	-0.401946
1.538	-0.402363
1.539	-0.40247
1.54	-0.401902
1.541	-0.401289
1.542	-0.400573
1.543	-0.399867
1.543	-0.399244
1.544	-0.398704
1.545	-0.398179
1.546	-0.397669
1.547	-0.39717
1.548	-0.396732
1.548	-0.396357
1.549	-0.396039
1.55	-0.395769
1.551	-0.395566
1.552	-0.395668
1.553	-0.395975
1.553	-0.396426
1.554	-0.396957
1.555	-0.39748
1.556	-0.397969
1.557	-0.398484
1.558	-0.399166
1.558	-0.399866
1.559	-0.400428
1.56	-0.400467
1.561	-0.400259
1.562	-0.399893
1.563	-0.399527
1.563	-0.39926
1.564	-0.399292
1.565	-0.399169
1.566	-0.398674
1.567	-0.398164
1.568	-0.397652
1.568	-0.397175
1.569	-0.396854
1.57	-0.396636
1.571	-0.396421
1.572	-0.396205
1.573	-0.395936
1.573	-0.395469
1.574	-0.394978
1.575	-0.394484
1.576	-0.393974
1.577	-0.393312
1.578	-0.392532
1.578	-0.391734
1.579	-0.390932
1.58	-0.390131
1.581	-0.389528
1.582	-0.389731
1.583	-0.389941
1.583	-0.390148
1.584	-0.390539
1.585	-0.391045
1.586	-0.391439
1.587	-0.391838
1.588	-0.39223
1.588	-0.391787
1.589	-0.391195
1.59	-0.390538
1.591	-0.389886
1.592	-0.389432
1.593	-0.389715
1.593	-0.389674
1.594	-0.389415
1.595	-0.389164
1.596	-0.389025
1.597	-0.389134
1.597	-0.389282
1.598	-0.389454
1.599	-0.389624
1.6	-0.389758
1.601	-0.389887
1.602	-0.390611
1.602	-0.391578
1.603	-0.392528
1.604	-0.392963
1.605	-0.393047
1.606	-0.39272
1.607	-0.392346
1.607	-0.39196
1.608	-0.391378
1.609	-0.390793
1.61	-0.390175
1.611	-0.389546
1.612	-0.388972
1.612	-0.389322
1.613	-0.389775
1.614	-0.390279
1.615	-0.390785
1.616	-0.391307
1.617	-0.39192
1.617	-0.392505
1.618	-0.393199
1.619	-0.393953
1.62	-0.394741
1.621	-0.395562
1.622	-0.396387
1.622	-0.397218
1.623	-0.398048
1.624	-0.398811
1.625	-0.398951
1.626	-0.398801
1.627	-0.398467
1.627	-0.398101
1.628	-0.397725
1.629	-0.397285
1.63	-0.397517
1.631	-0.397975
1.632	-0.398451
1.632	-0.398954
1.633	-0.399335
1.634	-0.399064
1.635	-0.398662
1.636	-0.398262
1.637	-0.398157
1.637	-0.398092
1.638	-0.397812
1.639	-0.397489
1.64	-0.397168
1.641	-0.396832
1.642	-0.396519
1.642	-0.396234
1.643	-0.39595
1.644	-0.395668
1.645	-0.395047
1.646	-0.394768
1.647	-0.394855
1.647	-0.394995
1.648	-0.395321
1.649	-0.396431
1.65	-0.397846
1.651	-0.399295
1.652	-0.400739
1.652	-0.401898
1.653	-0.40283
1.654	-0.402886
1.655	-0.40272
1.656	-0.402542
1.656	-0.401987
1.657	-0.401111
1.658	-0.400112
1.659	-0.399094
[truncated: 23,871 more rows]

[truncated: 1 more sheets: Supplementary Fig.13b]
